# Supplementary material for: Exploiting interconnected synthetic lethal interactions between PARP inhibition and cancer cell reversible senescence
Source: Nat Commun. 2019 Jun 11;10:2556. doi: 10.1038/s41467-019-10460-1 (PMC6560032; doi:10.1038/s41467-019-10460-1)
Supplement: Supplementary file 4 — Source Data [file 41467_2019_10460_MOESM4_ESM.xlsx]

## Sheet: Figure 1
	Figure 1A _ OV1369(R2)
Time	Control						1μM						2.5μM			5μM						10μM						15μM
0	1	1	1	1	1	1	1	1	1	1	1	1	1	1	1	1	1	1	1	1	1	1	1	1	1	1	1	1	1	1	1	1
0.25	0.99	1.14	1.1	0.99	1.05	0.96	1.02	1.03	0.99	1	1.03	1.03	1.08	1.11	1.04	1.12	1.02	0.88	0.99	1	0.98	0.99	1.03	1.03	1	1	1.03	0.92	1.01	1	1.02	1.04
0.5	1.21	1.12	1.01	1	1.24	1.14	1.02	1.05	1.09	0.99	1.13	1.14	1.1	1.11	1.13	1.11	1.2	0.99	1.04	1.02	0.97	1.03	1.1	0.98	0.96	1.03	1.05	0.96	1.03	1.11	1.07	1.09
0.75	1.27	1.46	1.23	1.21	1.41	1.12	1.27	1.19	1.08	1.12	1.2	1	1.18	1.22	1.13	1.16	1.27	1.04	1.15	1.08	1.02	1.14	1.22	1	1.04	1.14	1.14	1.03	1.14	1.07	1.1	1.19
1	1.64	1.63	1.43	1.48	1.61	1.25	1.41	1.2	1.34	1.32	1.28	1.42	1.19	1.48	1.1	1.32	1.39	1.26	1.28	1.23	1.24	1.06	1.07	1.07	1.24	1.2	1.12	1.1	1.21	1.21	1.31	1.33
1.25	1.79	1.95	1.67	1.96	2.04	1.44	1.64	1.38	1.46	1.36	1.35	1.53	1.4	1.47	1.19	1.39	1.56	1.42	1.4	1.1	1.5	1.25	1.25	1.16	1.24	1.32	1.27	1.07	1.31	1.23	1.16	1.43
1.5	1.93	2.26	1.77	1.93	2.07	1.48	1.77	1.61	1.66	1.57	1.46	1.52	1.54	1.74	1.42	1.57	1.56	1.42	1.55	1.27	1.53	1.35	1.32	1.31	1.5	1.3	1.36	1.17	1.32	1.27	1.24	1.59
1.75	2.07	2.17	1.88	2.1	2.24	1.67	1.95	1.78	1.84	1.75	1.49	1.66	1.56	1.77	1.51	1.73	1.64	1.49	1.63	1.31	1.73	1.3	1.34	1.38	1.46	1.37	1.34	1.17	1.38	1.43	1.36	1.57
2	2.16	2.42	2.17	2.07	2.35	1.82	2.05	1.77	1.93	1.87	1.65	1.75	1.61	2	1.53	1.81	1.88	1.58	1.54	1.61	1.71	1.45	1.43	1.39	1.63	1.29	1.31	1.2	1.47	1.59	1.35	1.57
2.25	2.87	2.8	2.49	2.35	2.77	1.94	2.14	1.88	1.92	2.02	1.75	1.78	1.61	2.18	1.52	1.91	1.88	1.66	1.64	1.71	1.85	1.44	1.43	1.34	1.61	1.32	1.31	1.2	1.45	1.57	1.36	1.64
2.5	3.42	3.34	2.86	2.85	3.31	2.1	2.21	2.03	2	2.14	1.9	2.03	1.79	2.3	1.74	1.99	1.95	1.58	1.7	1.69	1.89	1.56	1.53	1.36	1.72	1.45	1.43	1.23	1.55	1.56	1.52	1.67
2.75	3.73	3.72	3.16	3.46	3.64	2.37	2.65	2.2	2.43	2.27	2.24	2.38	1.9	2.4	1.83	2.17	2.12	1.59	1.6	1.61	1.85	1.54	1.47	1.38	1.83	1.41	1.41	1.17	1.53	1.43	1.42	1.6
3	4.13	4.24	3.77	3.76	4.12	2.6	2.92	2.43	2.84	2.51	2.27	2.66	1.96	2.41	2.03	2.29	2.3	1.54	1.58	1.73	1.83	1.68	1.44	1.3	1.76	1.3	1.32	1.24	1.53	1.49	1.42	1.7
3.25	4.48	4.61	4.26	4.1	4.68	2.89	3.24	2.97	3.17	2.71	2.51	2.77	2.1	2.53	2.08	2.61	2.55	1.68	1.78	1.61	1.98	1.68	1.53	1.33	1.76	1.46	1.26	1.21	1.58	1.6	1.39	1.71
3.5	5.04	5.03	4.81	4.72	5.57	3.18	3.7	2.95	3.43	3.05	2.9	2.95	2.33	2.85	2.38	2.64	2.61	1.77	1.93	1.53	2.2	1.79	1.46	1.46	1.89	1.43	1.53	1.21	1.51	1.43	1.4	1.94
3.75	5.97	5.71	5.43	5.39	6.91	3.4	3.79	3.57	3.68	3.13	3.14	3.05	2.33	3.12	2.61	2.65	2.97	1.84	2.07	1.73	2.24	1.66	1.56	1.39	1.83	1.33	1.54	1.15	1.56	1.52	1.36	1.87
4	6.49	6.37	6.16	6.04	6.92	3.88	4	3.96	3.95	3.51	3.37	3.44	2.64	3.36	2.7	2.8	3.23	1.76	2.04	1.74	2.24	1.85	1.53	1.66	1.8	1.34	1.51	1.13	1.42	1.53	1.43	1.77
4.25	7.42	7.08	6.65	6.85	8.19	4.29	4.83	4.54	4.49	4	3.65	3.97	2.49	3.44	2.82	2.95	3.33	1.8	2.16	1.76	2.41	1.76	1.57	1.48	1.76	1.34	1.53	1.06	1.42	1.59	1.36	1.74
4.5	8.22	8.11	7.22	7.72	8.92	4.49	5.35	4.69	5.28	4.52	3.93	4.33	2.68	3.66	2.88	3.36	3.58	1.92	2.03	1.74	2.52	1.58	1.51	1.54	1.72	1.43	1.61	1.11	1.43	1.52	1.27	1.7
4.75	9.04	9.04	8.43	8.73	10.2	5.08	5.88	5.41	5.75	4.99	4.31	4.91	2.72	3.77	3.17	3.35	3.77	1.99	1.99	1.66	2.42	1.48	1.34	1.44	1.54	1.39	1.64	1.18	1.36	1.35	1.47	1.73
5	10.81	10.47	9.78	9.75	11.35	5.43	6.42	5.64	6.16	5.46	4.8	5.47	3.18	4.12	3.43	3.65	3.83	2.14	2.03	1.71	2.48	1.48	1.49	1.51	1.41	1.49	1.38	1.13	1.43	1.23	1.26	1.71
5.25	11.52	11.34	10.48	10.82	12.77	5.95	6.7	6.12	6.7	5.9	5.28	5.75	3.22	4.67	3.53	3.77	4.06	2.14	2.16	1.73	2.56	1.68	1.47	1.59	1.5	1.51	1.2	1.06	1.13	1.14	1.33	1.79
5.5	12.63	12.75	11.68	11.69	14.15	6.56	7.45	6.7	7.2	6.42	5.85	6.06	3.36	4.49	3.71	4.08	4.52	2.08	2.06	1.81	2.44	1.62	1.46	1.54	1.26	1.46	1.28	1.08	1.09	1.2	1.17	1.61
5.75	13.46	14.18	13.04	13.28	16.11	7.29	8.36	7.19	7.86	6.89	6.44	6.91	3.67	4.49	3.74	4.28	4.74	2.14	2.01	1.85	2.39	1.66	1.49	1.46	1.33	1.39	1.19	1.01	1.01	1.22	1.16	1.6
6	14.16	15.57	14	14.66	17.71	8.19	9.15	7.93	8.67	7.77	6.92	7.69	3.54	4.71	3.83	4.6	4.95	2.2	2	1.87	2.27	1.66	1.34	1.48	1.33	1.3	1.12	1.11	1.03	1.16	1.13	1.67
	Figure 1A _ OV90
	Control					1μM					2.5μM				5μM					7.5μM					10μM					15μM
0	1	1	1	1	1	1	1	1	1	1	1	1	1	1	1	1	1	1	1	1	1	1	1	1	1	1	1	1	1	1	1	1	1	1
0.25	1.01	1.11	0.97	1.11	1.11	1.07	1.06	1.09	1.16	1.04	1.06	1.07	1.08	1	1.11	1.13	0.96	1.05	1.07	1.08	1.02	1.05	1.09	1.05	1.09	0.98	1.02	1.02	1.04	1.03	1.06	1.08	1.09	1.07
0.5	1.11	1.21	1.16	1.18	1.24	1.2	1.21	1.09	1.23	1.18	1.08	1.23	1.13	1.1	1.2	1.23	1.01	1.15	1.19	1.24	1.12	1.2	1.11	1.18	1.19	1.08	1.09	1.15	1.16	1.22	1.19	1.24	1.13	1.19
0.75	1.25	1.26	1.36	1.33	1.4	1.28	1.32	1.27	1.25	1.27	1.18	1.4	1.32	1.23	1.23	1.36	1.14	1.25	1.3	1.33	1.19	1.34	1.16	1.29	1.3	1.23	1.18	1.18	1.19	1.29	1.21	1.29	1.28	1.27
1	1.47	1.44	1.57	1.48	1.58	1.51	1.45	1.41	1.41	1.47	1.31	1.47	1.38	1.38	1.39	1.41	1.3	1.4	1.47	1.38	1.44	1.43	1.25	1.31	1.37	1.36	1.28	1.23	1.37	1.43	1.25	1.34	1.33	1.32
1.25	1.62	1.73	1.74	1.84	1.83	1.67	1.82	1.55	1.65	1.52	1.44	1.66	1.62	1.54	1.56	1.5	1.39	1.54	1.63	1.57	1.48	1.47	1.4	1.52	1.44	1.46	1.46	1.39	1.47	1.55	1.32	1.41	1.47	1.41
1.5	1.92	1.95	1.94	2.13	2.09	1.86	2.03	1.78	1.76	1.86	1.7	1.81	1.85	1.7	1.7	1.69	1.49	1.8	1.84	1.66	1.5	1.65	1.49	1.58	1.55	1.58	1.58	1.46	1.56	1.62	1.42	1.51	1.5	1.43
1.75	2.2	2.23	2.36	2.32	2.36	1.99	2.28	2.01	1.93	2.18	1.81	2.01	2.04	1.9	1.92	1.71	1.69	1.96	2.12	1.76	1.74	1.71	1.58	1.65	1.72	1.66	1.72	1.56	1.64	1.67	1.53	1.59	1.61	1.49
2	2.67	2.53	2.84	2.73	2.67	2.28	2.52	2.34	2.32	2.42	2.06	2.3	2.25	2.15	2.21	1.88	1.86	2.16	2.24	1.84	1.87	1.83	1.71	1.73	1.85	1.75	1.77	1.64	1.71	1.79	1.56	1.58	1.68	1.67
2.25	3.08	2.88	3.14	3.23	3.01	2.63	2.69	2.7	2.74	2.71	2.48	2.6	2.56	2.54	2.56	2.03	2.08	2.36	2.56	1.93	2.06	1.93	1.85	1.93	1.98	1.87	1.85	1.79	1.71	1.96	1.56	1.71	1.83	1.67
2.5	3.34	3.49	3.62	3.63	3.69	3.11	3.11	3.09	2.99	3.05	2.74	2.92	2.94	2.81	2.84	2.27	2.17	2.48	2.7	2.04	2.17	1.98	2.07	2.04	2.16	1.81	2.06	1.88	1.92	2.06	1.59	1.75	1.78	1.73
2.75	3.8	4.01	4.35	4.22	4.22	3.49	3.44	3.59	3.48	3.47	3.1	3.44	3.38	3.42	2.99	2.56	2.47	2.7	3	2.22	2.33	2.2	2.29	2.15	2.21	1.87	2.22	2.01	2.12	1.96	1.65	1.76	1.88	1.77
3	4.57	4.7	4.91	4.85	4.92	3.96	3.86	4.07	4.15	3.88	3.4	3.95	3.85	3.78	3.2	2.64	2.68	2.86	3.27	2.29	2.63	2.31	2.48	2.2	2.4	2.04	2.32	2.14	2.1	2.12	1.79	1.8	1.9	1.86
3.25	5.44	5.36	5.68	5.43	5.48	4.39	4.35	4.61	4.79	4.24	3.89	4.43	4.23	4.09	3.55	2.93	2.92	3.13	3.68	2.47	2.62	2.59	2.53	2.23	2.56	2.25	2.45	2.18	2.15	2.1	1.71	1.83	1.99	1.87
3.5	6.2	6.37	6.82	6.46	6.92	5.32	5.19	5.27	5.44	4.75	4.16	5.03	4.8	4.68	3.93	3.16	3.17	3.33	3.68	2.54	2.85	2.59	2.73	2.24	2.5	2.16	2.45	2.31	2.4	2.09	1.77	1.77	2.12	1.86
3.75	6.99	7.34	7.8	7.48	7.87	5.82	5.97	5.87	6.06	5.22	4.51	5.54	5.31	5.08	4.03	3.39	3.33	3.62	3.94	2.78	2.95	2.63	2.88	2.39	2.68	2.16	2.45	2.33	2.37	2.08	1.76	1.82	2.13	1.89
4	8.12	8.44	8.79	8.46	8.94	6.56	6.44	6.77	6.9	5.65	5.04	6.02	6.02	5.52	4.19	3.5	3.54	3.93	4.34	2.75	3.06	2.64	2.83	2.38	2.74	2.11	2.67	2.25	2.37	2.11	1.81	1.8	2.03	1.93
4.25	9.55	9.61	10.03	9.46	10.4	7.34	7.21	7.68	7.79	6.25	5.99	6.54	6.88	6.11	4.65	3.73	3.66	4.11	4.52	3.18	3.24	2.83	3.06	2.38	2.7	2.13	2.85	2.34	2.48	2.08	1.78	1.91	2.04	1.97
4.5	10.38	10.87	11.01	10.53	11.44	7.96	8.1	8.36	8.4	6.94	6.53	7.28	7.33	6.47	4.82	3.93	3.93	4.19	4.84	3.25	3.47	2.82	2.99	2.52	2.73	2.03	2.77	2.44	2.43	1.95	1.69	1.87	1.97	2.03
4.75	11.28	11.85	12.03	11.91	12.38	8.67	8.78	9	9	7.55	7.28	7.63	7.98	7.08	5.16	4.04	4.04	4.51	5.06	3.33	3.44	2.9	3.12	2.44	2.65	2.1	2.83	2.51	2.45	2.1	1.62	1.78	1.94	1.82
5	12	13.22	13.05	12.98	13.51	9.18	9.41	10.09	9.81	8.33	7.89	8.23	8.52	7.73	5.39	4.33	4.1	4.55	5.09	3.16	3.53	2.99	3.15	2.52	2.74	2.13	2.86	2.63	2.66	1.91	1.59	1.69	1.84	1.89
5.25	12.9	13.91	13.73	13.86	14.04	9.95	10.38	11.2	10.53	8.98	8.52	8.77	9.28	8.33	5.59	4.51	4.11	4.68	5.33	3.24	3.45	3.01	3.23	2.51	2.62	2.09	3.02	2.72	2.6	1.96	1.64	1.71	1.87	1.94
5.5	13.48	14.45	13.91	14.5	14.76	10.64	10.98	11.89	11.11	9.48	9.33	9.25	10.05	8.65	5.97	4.4	4.23	4.74	5.69	3.22	3.48	3.1	3.31	2.48	2.53	2.18	3.09	2.63	2.49	1.82	1.59	1.78	1.9	1.74
5.75	14.19	14.9	13.76	14.1	15.19	11.37	11.7	12.73	11.58	10.13	9.55	9.96	10.5	9.08	6.23	4.32	4.45	5.15	5.72	3.45	3.58	3.17	3.35	2.62	2.54	2.24	3.1	2.84	2.53	1.73	1.74	1.69	1.96	1.83
6	14.34	15.08	13.33	13.98	15.19	12.02	12.42	13.27	12.26	10.32	9.97	10.29	10.9	9.61	6.19	4.63	4.72	5.3	5.94	3.52	3.71	3.28	3.7	2.49	2.4	2.34	2.9	2.78	2.44	1.81	1.63	1.71	1.82	1.81
	Figure 1A _ OV4453
	Control				0.1μM				0.25μM				0.5μM				1μM				2.5μM				5μM
0	1	1	1	1	1	1	1	1	1	1	1	1	1	1	1	1	1	1	1	1	1	1	1	1	1	1	1	1
0.25	0.99	0.97	1.07	1.08	0.92	0.97	0.97	1.15	0.95	1.03	0.96	0.9	0.88	1.06	0.99	0.99	1.02	1	0.93	0.85	1.04	1.03	1.07	0.94	0.81	0.91	0.98	0.75
0.5	1.03	0.97	1.08	1.05	0.98	0.96	0.99	1.1	1.03	0.99	1.02	0.92	0.98	1.04	1.02	0.96	0.97	0.95	1	0.93	1.04	1.04	1.08	1.01	0.75	0.93	0.97	0.85
0.75	1.12	1	1.15	1.14	1.04	1.05	1.07	1.12	1.11	1.07	1.08	0.9	1.02	1.07	0.99	1.04	0.99	0.98	1.01	0.94	1.08	1.05	1.12	0.99	0.81	1.01	1.08	0.84
1	1.26	1.08	1.17	1.27	1.2	1.14	1.09	1.16	1.09	1.12	1.17	1.01	1.05	1.19	1.04	1.14	1.03	1.02	1.08	1.06	1.19	1.17	1.17	1.08	0.76	1.05	1.15	0.87
1.25	1.22	1.2	1.26	1.36	1.25	1.26	1.27	1.35	1.21	1.23	1.27	1.14	1.16	1.24	1.16	1.14	1.09	1.14	1.16	1.11	1.18	1.2	1.29	1.13	0.71	1.1	1.1	0.92
1.5	1.41	1.29	1.34	1.45	1.33	1.23	1.3	1.35	1.35	1.3	1.39	1.13	1.2	1.32	1.23	1.16	1.14	1.11	1.18	1.18	1.25	1.28	1.26	1.18	0.65	1.01	1.17	0.94
1.75	1.43	1.42	1.47	1.54	1.36	1.32	1.33	1.41	1.47	1.39	1.54	1.16	1.38	1.3	1.38	1.25	1.13	1.14	1.21	1.23	1.3	1.31	1.26	1.18	0.72	0.97	1.18	0.92
2	1.58	1.5	1.65	1.64	1.46	1.32	1.43	1.42	1.66	1.42	1.55	1.3	1.41	1.38	1.44	1.34	1.25	1.25	1.27	1.28	1.32	1.41	1.35	1.19	0.64	1.02	1.13	0.94
2.25	1.66	1.57	1.66	1.72	1.55	1.55	1.53	1.41	1.66	1.61	1.58	1.32	1.48	1.42	1.45	1.52	1.33	1.25	1.33	1.28	1.34	1.47	1.35	1.17	0.69	1.06	1.25	0.94
2.5	1.72	1.68	1.8	1.86	1.63	1.52	1.58	1.57	1.84	1.61	1.8	1.39	1.64	1.6	1.56	1.46	1.33	1.35	1.39	1.38	1.38	1.41	1.42	1.15	0.66	1.14	1.14	0.93
2.75	1.91	1.8	1.92	2.03	1.77	1.55	1.57	1.69	1.95	1.7	1.8	1.48	1.67	1.53	1.65	1.59	1.39	1.4	1.42	1.43	1.44	1.42	1.37	1.24	0.71	1.1	1.19	0.96
3	1.94	1.97	1.98	2.18	1.8	1.67	1.64	1.85	2.04	1.79	1.99	1.66	1.82	1.64	1.74	1.75	1.37	1.55	1.48	1.52	1.52	1.37	1.47	1.2	0.72	1.12	1.25	0.95
3.25	2.11	2.23	2.18	2.29	1.83	1.77	1.8	2.07	2.08	1.87	1.98	1.68	1.83	1.69	1.9	1.84	1.43	1.55	1.63	1.66	1.45	1.34	1.57	1.26	0.69	1.08	1.38	0.95
3.5	2.35	2.31	2.28	2.58	2.03	1.83	1.89	2.07	2.29	2.02	2.12	1.7	1.9	1.74	1.91	1.89	1.4	1.55	1.57	1.55	1.49	1.41	1.61	1.25	0.74	1.1	1.38	0.93
3.75	2.37	2.41	2.46	2.63	2.11	1.96	1.95	2.09	2.43	2.15	2.25	1.86	1.95	1.87	1.96	1.88	1.49	1.59	1.65	1.76	1.37	1.43	1.61	1.32	0.71	1.08	1.35	0.89
4	2.6	2.45	2.68	2.85	2.18	2	2.06	2.24	2.56	2.18	2.51	2.06	1.91	1.98	2.09	2.12	1.43	1.56	1.65	1.66	1.56	1.48	1.65	1.38	0.65	1.11	1.34	0.89
4.25	2.72	2.52	2.87	3.02	2.39	2.08	2.21	2.2	2.68	2.23	2.65	2.08	2.06	1.94	2.08	2.2	1.47	1.59	1.66	1.72	1.4	1.48	1.55	1.36	0.65	1.11	1.34	0.98
4.5	2.79	2.68	2.99	3.14	2.36	2.1	2.29	2.31	2.67	2.33	2.74	2.08	2.05	1.85	2.16	2.12	1.5	1.54	1.64	1.75	1.47	1.38	1.45	1.3	0.69	1.04	1.34	0.95
4.75	2.94	2.83	3.08	3.33	2.57	2.18	2.47	2.5	2.81	2.35	2.81	2.14	2.13	1.96	2.16	2.07	1.36	1.55	1.67	1.7	1.27	1.47	1.42	1.36	0.66	1.03	1.31	0.95
5	2.93	3.05	3.26	3.48	2.69	2.2	2.53	2.54	2.72	2.4	2.85	2.16	2.29	1.98	2.26	2.14	1.36	1.58	1.72	1.79	1.41	1.42	1.48	1.29	0.62	0.96	1.34	0.91
5.25	3.26	3.36	3.31	3.48	2.78	2.27	2.57	2.86	2.97	2.51	2.89	2.33	2.18	2.12	2.22	2.18	1.43	1.55	1.62	1.64	1.38	1.4	1.42	1.25	0.64	0.97	1.28	0.91
5.5	3.38	3.52	3.45	3.9	2.97	2.55	2.7	2.92	3.08	2.58	2.98	2.39	2.31	2.07	2.27	2.39	1.47	1.59	1.6	1.59	1.29	1.43	1.21	1.22	0.59	0.93	1.2	0.96
5.75	3.63	3.62	3.63	4.15	3.16	2.52	2.65	3.03	3.17	2.57	2.97	2.44	2.48	2.13	2.3	2.34	1.46	1.56	1.49	1.61	1.29	1.33	1.32	1.21	0.6	1.04	1.29	0.92
6	3.72	3.73	3.72	4.41	3.12	2.5	2.73	3.12	3.22	2.73	3.21	2.53	2.48	2.21	2.32	2.43	1.39	1.55	1.49	1.63	1.3	1.37	1.28	1.19	0.62	0.98	1.25	0.97
	Figure 1A _ OV1946
	Control					0.0025μM				0.005μM			0.01μM					0.1μM					0.25μM					1μM
0	1	1	1	1	1	1	1	1	1	1	1	1	1	1	1	1	1	1	1	1	1	1	1	1	1	1	1	1	1	1	1	1
0.25	1.12	1.04	0.98	0.96	1.15	1.16	0.92	0.87	1.04	1.11	1.08	0.95	0.83	1	1.06	1	0.89	1.26	1.07	0.98	0.97	1.07	1.03	1.27	0.98	1.22	0.87	0.84	0.89	0.92	1.08	0.83
0.5	1.27	1.2	1.02	1.14	1.18	1.44	1	1	1.09	1.33	1.16	1.03	0.91	0.93	1.47	1.29	1.06	1.28	1.04	1.39	1	1.05	1.21	1.54	1.02	1.15	1.07	1.19	1	1.17	1.03	1.06
0.75	1.56	1.43	1.5	1.18	1.23	1.67	1.29	1.2	1.22	1.58	1.34	1.25	1.08	1.12	1.53	1.41	1.23	1.46	1	1.45	1.31	1.21	1.48	1.51	1.2	1.24	1.24	1.47	1.19	1.25	1	1.28
1	1.76	1.67	1.5	1.44	1.44	1.74	1.6	1.07	1.46	1.64	1.5	1.5	1.4	1.28	1.88	1.51	1.41	1.59	1.18	1.48	1.22	1.22	1.61	1.62	1.48	1.4	1.17	1.47	1.28	1.39	1.33	1.06
1.25	1.93	1.83	1.74	1.3	1.95	1.88	1.54	1.33	1.59	2.06	1.71	1.65	1.4	1.37	2.09	1.41	1.58	1.79	1.36	1.52	1.81	1.19	1.7	1.81	1.5	1.47	1.37	1.53	1.5	1.53	1.33	1.17
1.5	2.39	2.24	2.07	1.68	2.18	1.88	1.63	1.74	1.72	1.92	1.76	1.68	1.49	1.53	2.19	1.61	1.69	1.85	1.36	1.73	1.72	1.29	1.73	1.57	1.59	1.55	1.43	1.66	1.36	1.39	1.36	1.25
1.75	2.73	2.41	2.31	2.22	2.77	2.47	2.1	2.04	2.26	2.44	2.11	2.13	1.6	1.6	2.31	1.93	1.93	1.92	1.4	1.82	1.67	1.47	1.79	1.84	1.8	1.62	1.74	1.53	1.42	1.36	1.36	1.14
2	3.32	2.63	2.69	2.26	2.72	2.95	2.5	2.09	2.57	2.92	2.45	2.73	1.79	1.81	2.31	2.37	2.03	2.21	1.4	2.11	2.19	1.6	1.76	2	1.85	1.73	1.91	1.72	1.25	1.44	1.33	1.14
2.25	3.85	3.39	3.36	2.84	3.41	3.21	2.81	2.59	2.78	3.17	2.74	2.8	2.11	2.26	2.53	2.44	2.35	2.92	1.89	2.18	2.25	1.84	1.97	2.32	2.2	2.04	1.87	1.44	1.33	1.19	1.25	1.17
2.5	4.22	3.76	4.19	3.14	3.92	3.84	3.23	3	3.24	3.61	2.92	3.23	2.4	2.42	3.13	2.8	2.51	2.87	1.84	2.57	2.83	2.09	2.15	2.16	2.02	2.05	1.85	1.63	1.31	1.06	1.11	1.31
2.75	4.95	4.33	4.55	4.02	4.62	4.23	3.81	3.63	3.87	4.44	3.79	3.83	2.81	2.91	3.38	3.37	2.8	2.95	1.85	2.5	2.64	2.34	2.58	2.38	1.98	2.07	1.83	1.47	1.31	0.94	1.11	0.97
3	5.61	4.96	5.69	4.5	5.41	5.37	4.46	4.13	4.59	5.08	3.98	4.33	2.75	3.26	4.56	3.27	3.07	2.72	2.22	2.66	3	2.59	2.39	2.51	2	2.05	2.07	1.22	1.14	1.25	1.08	0.97
3.25	6.61	6.35	7.07	5.4	6.69	6.35	5.13	4.67	5.11	5.61	5.03	4.85	3.11	3.35	5.06	3.29	3.41	3.08	2.62	2.93	3.14	2.53	2.48	2.49	2.15	2.2	2.15	1.53	1.22	0.89	0.97	1.19
3.5	7.54	7.37	8.26	6.22	7.9	7.12	6.19	5.57	5.63	6.78	5.65	5.6	3.26	3.7	5.72	3.98	3.45	3.23	2.6	3.34	3.39	2.69	2.61	2.78	2.22	2.2	1.93	1.31	1.28	1.11	1.03	1.19
3.75	9.49	8.54	9.6	7.22	8.79	7.84	7.33	6.65	6.5	7.44	5.98	6.38	3.75	3.95	6.13	4.44	3.7	3.72	2.56	3.34	3.39	2.93	2.76	2.84	2.37	2.25	2.07	1.59	1.06	0.83	0.86	1.53
4	10.37	9.93	11.64	8.62	10.18	9.51	8.4	7.85	7.65	7.83	6.89	6.98	4.17	4.44	6.72	5.07	4.07	4.03	2.73	3.59	3.47	2.91	2.61	3.05	2.02	2.16	2.15	1.41	1.14	1.06	0.94	1.42
4.25	12.66	11.46	13.05	9.92	12.08	11.63	9.33	9.37	8.72	8.83	8.48	8.43	4.75	4.84	7.19	5.24	4.13	4.03	2.8	3.7	3.81	3.09	2.88	2.46	2.39	2.02	2.33	1.38	1.11	0.97	0.94	1.61
4.5	13.98	13.35	14.71	11.9	12.64	12.93	10.79	11.09	10.39	10.28	8.82	9.45	4.96	4.86	6.72	5.8	4.15	4.26	2.96	4.05	3.69	3.21	2.85	2.7	2.52	2.18	2.26	1.06	1.28	0.83	0.81	1.83
4.75	15.93	16.06	17.6	13.14	15.59	13.95	13.02	12.41	11.87	11.22	9.73	10.2	5.04	5.51	7.13	6.39	4.28	4.26	3.09	4.07	4.14	3.4	2.79	2.68	2.33	2.04	2.33	1.06	1.28	1	1.11	1.78
5	17.46	17.59	19.1	14.62	18.72	16.28	14.25	14.46	12.87	12	11.23	11.6	5.36	5.81	7.31	7.05	4.52	4.26	3.27	4.39	4	3.34	2.58	2.59	2.37	2.05	2.07	1.16	1.17	1.14	1.03	1.64
5.25	20.05	18.85	21.1	18.04	20.38	18.28	15.46	16.59	15.41	14	12.76	13.33	5.28	6.3	7.78	6.8	4.75	4.05	3.47	4.16	3.89	3.76	2.27	3.08	2.26	2.02	1.87	1.38	1.14	1.08	1	1.83
5.5	21.44	22	23.71	20.46	22.74	19.84	17.29	19.11	16.76	15.36	14.58	13.9	5.55	7.02	8.28	7.41	4.9	4.49	3.33	4.68	3.92	3.36	2.82	2.32	2.17	1.84	2.09	1.44	1.25	1.42	1.06	1.78
5.75	24.1	24.56	26.6	22.4	26.13	21.79	20.02	21.28	18.28	16.86	15.55	15.45	5.66	7.26	8.56	7.54	4.79	4.13	3.16	4.77	4.11	4.02	3.15	2.57	2.35	1.84	1.7	1.47	1.25	1.56	1.25	2
6	26.9	26.98	29.05	26.12	28.72	23.26	21.5	23.04	19.76	18.03	16.69	17.03	5.62	7	8.88	8.12	4.85	4.05	3.16	4.48	4.33	3.43	2.88	2.7	2.13	1.64	1.65	1.63	1.25	1.58	1.31	2.06
	Figure 1B
	Control				Low				IC50				High
OV1369(R2)	4.09	2.41	4.58	2.41	4.81	6.3			11.69	5.89	14.01	5.89	13.65	15.18
OV90	8.9	2.36	4.44	2.36	4.69	10.6			26	28.05		18.05	22.02	32.04
OV4453	12.95	11.07	13.88	13.98	13.45	13.86			21.77	13.98	21.12	13.98	50.06	51.74
OV1946	4.98	5.38	4.98	5.38	38.08	42.26			31.81	32.26	34.85	33.86	37	43.21
	Figure 1C
	Control			Low			IC50			High
OV1369(R2)	2.87	1.36	2.65	16.79	19.08	22.09	56.84	66.28	62.97	67.4	73.4	67.48
OV90	4.93	2.76	5.87	22.4	19.51	23.56	40.31	37.83	35.47	60.46	55.25	53.63
OV4453	1.19	1.53	1.02	18.52	14.71	22.58	32.16	37.28	36.02	55	45.16	46.43
OV1946	1.23	0.55	1.22	11.73	9.94	8.83	13.9	16.4	16.96	29.59	25.45	23.66
	Figure 1D
	Control				Olaparib
OV1369(R2)	0.168237	0.23	0.123373	0.277024	0.536804	0.74	0.6423
OV90	0.34965	0.42	0.392638	0.240879	1.64521	1.43	1.53795
OV4453	0.301463	0.29684	0.287368	0.319966	0.837438	1.21	1.05478
OV1946	0.155624	0.32	0.164591	0.191413	1.28425	1.11	1.15487
	Figure 1E
	Control			Olaparib
OV1369(R2)	1.03	0.97		6.19	4.93	7.9
OV90	1.05	1	1.04	11.29	13.12	13.05
OV4453	1.058	0.949	0.992	4.871	4.395	4.626
OV1946	1	0.9	1.1	10.2	12.3	11.3
	Figure 1F
	Control			Olaparib
OV1369(R2)	0.64	1.36		3.07	4.05	5.03
OV90	1.11	0.89	1.12	6.18	6.96	6.57
OV4453	1.23	1.089	0.764	7.06	7.375	6.715
OV1946	0.92	1.05	1.03	5.35	5.05	5.9
	Figure 1G
OV1369(2) -ctrl	OV1369(2)- P2	OV90- Ctrl	OV90 -P2	Ov4453-ctrl	Ov4453-P2	Ov1946-ctrl	OV1946- P2
13	72	0	0	0	4	0	4
9	0	1	1	0	5	1	5
23	75	0	47	1	4	0	4
8	74	1	0	0	0	1	0
11	4	0	1	0	2	1	2
0	0	2	1	0	0	0	0
0	2	1	1	6	5	0	5
11	73	0	0	0	0	4	0
6	71	0	23	0	0	0	0
12	73	0	17	1	2	0	2
9	1	0	0	3	0	0	0
12	3	0	6	4	1	1	1
21	6	0	3	13	0	0	0
2	67	0	12	18	0	2	0
5	1	0	25	0	2	0	2
8	1	0	6	0	26	1	26
14	3	0	14	0	17	0	11
12	60	0	17	1	37	1	26
4	4	0	6	0	14	1	45
2	0	0	44	16	4	0	14
9	0	1	1	0	22	0	6
0	0	0	4	0	38	0	12
1	4	0	0	0	55	1	0
2	3	1	63	0	7	0	0
7	60	0	7	0	7	0	0
43	74	0	15	0	17	0	0
6	54	1	4	1	10	2	1
6	0	9	72	4	11	0	28
0	4	9	80	0	30	2	0
35	3	0	57	3	11	0	3
3	4	0	2	0	5	0	18
1	0	0	11	1	17	1	14
0	1	0	5	0	15	0	2
0	11	0	37	1	12	0	5
1	4	1	0	11	16	1	32
4	0	0	0	2	3	0	3
6	3	1	1	4	92	0	15
19	16	0	2	9	24	0	34
2	3	2	45	0	10	0	0
0	60	0	1	0	24	2	13
12	3	0	16	16	55	0	4
12	3	5	0	4	24	0	15
11	82	0	10	0	30	1	2
0	13	2	2	0	19	0	20
8	1	0	1	0	36	0	10
0	9	0	8	11	16	0	2
1	0	0	5	8	15	0	0
1	1	0	2	0	25	0	14
0	6	0	0	1	10	1	21
0	0	0	0	10	10	0	2
2	1	0	1	14	7	0	0
1	5	0	1	2	40	0	0
0	51	2	1	0	53	0	40
53	1	1	45	2	11	0	16
0	3	0	1	0	1	1	6
0	4	0	24	0	57	0	23
13	2	30	0	2	1	0	0
8	15	1	0	0	117	2	25
35	4	0	24	0	53	0	6
7	13	0	1	11	1	0	0
0	78	0	1	0	4	0	4
1	0	0	1	1	1	0	1
3	64	0	47	15	10	1	0
58	11	0	2	0	7	0	0
9	70	0	9	0	11	0	0
10	1	1	1	1	8	2	1
5	63	0	1	0	38	0	0
13	4	0	20	0	1	0	16
9	75	0	12	4	3	1	7
0	3	0	2	4	11	0	1
9	6	0	34	0	36	1	35
12	57	20	63	0	1	0	3
6	38	0	0	0	23	0	1
0	4	0	4	0	6	0	1
25	4	0	5	0	1	1	0
12	15	0	0	0	2	0	2
0	1	3	0	4	1	0	1
23	3	0	4	0	3	2	0
2	2	0	47	0	1	0	0
1	2	0	38	0	4	0	1
0	0	0	3	0	0	0	2
0	7	0	10	0	10	2	1
7	72	4	2	0	6	0	5
0	4	0	33	11	3	3	56
7	9	0	1	1	3	0	1
0	80	0	1	0	54	0	2
11	11	0	1	11	16	0	62
2	91	0	2	14	5	0	3
1	123	0	48	12	5	2	3
4	0	15	3	3	12	0	0
1	9	0	3	0	84	0	5
3	2	0	2	3	38	0	56
0	11	0	35	4	5	1	0
0	18	0	3	0	25	0	20
0	106	0	34	2	34	0	32
0	6	0	9	0	26	0	11
0	34	1	7	4	9	0	2
0	11	0	9	0	31	0	14
0	21	0	2	7	8	1	7
0	33	0	9	1	2	1	0
8	8	1	1	0	54	1	3
5	98	0	11	0	4	1	3
1	14	1	2	0	1	1	1
1	99	1	11	0	5	0	7
8	1		2	0	31	1	12
0	3		50	1	1	1	1
2	3		0	6	25	1	12
6	26		0	17	7	1	1
0	2		1	0	3	1	26
1	4		14	0	5	0	0
1	49		26	0	1	0	0
0	68		2	0	7	0	0
0	86		2	4	4	1	0
1	70		86	1	0	0	44
1	57		56	2	6	0	2
0	4		81	0	1	0	41
0	92		66	0	30	0	0
0	0		36	1	8	0	0
0	4		22	0	3	1	1
0	4		0	0	19	1	3
0	9		1	0	2	0	0
2	90		63	0	0	0	0
0	14		45	0	1	2	0
1	10		2	0	2	0	8
6	30		2	0	10	0	1
0	79		59	0	8	0	6
1	88		3	0	7	3	1
0	38		0	0	26	0	0
0	31		48	0	9	0	1
0	12		2	0	8	0	0
1	5		4	14	13	1	4
0	86		4	0	2	0	0
0	31		76	0	12	0
0	31		44	1	6	0
0	33		2	1	9	0
0	41		68	2	1	1
0	27		10	0	99	0
0	43		75	0	1	0
0	3		2	0	4	0
0	0		2	3	2	1
0	40		2	1	3	1
0	0		9	0	2	0
2	0		3	0	1	0
0	33		2	8	48	1
0	1		0	0	2	0
0	9		0	1	2	0
0	6		6	40	2	1
0	0		0	1	45	0
0	65		0	2	2	1
0	2		12	1	4	1
	Figure 1H
	Control			Olaparib
OV1369(R2)	61	65	67	7	13	10
OV90	76	75	65	28	20	10
OV4453	65	63	61	21	24	22
OV1946	77	74	73	27	25	15
	Figure 1I
	Control			Olaparib
OV1369(R2)	93	92	95	27	19	22
OV90	94	84	100	64	70	79
OV4453	86	73	71	73	63	78
OV1946	100	100	96	51	69	66
	Figure 1J
	G1		S		G2
Control	66.88	69.23	15.49	17.32	17.63	13.45
P2	36.58	34.95	19.24	17.36	44.18	47.69
Control	64.77	72.36	16.67	19.13	18.57	8.51
P2	49.94	45.6	13.89	12.36	36.17	42.04
Control	56.92	59.32	24.58	23.46	18.49	17.22
P2	52.43	45.26	17.97	18.23	29.6	36.51
Control	66.46	68.23	14.81	15.21	18.72	16.56
P2	74.89	72.1	9.37	10.32	15.75	17.58

## Sheet: Figure 2
	Figure 2A
	OV1369(R2)				OV90				OV4453				OV1946
p15	0.93	1.04			2.05	2.91	3.22	3	4.5817	5.36206	3.29653	4.31	0.55	0.51
p16					1.05	0.94	0.84	1.09	0.45	0.51	0.79	0.3
p21	3.1	2.61	3.04	1.917	2.81	2.9	3.09	2.9	1.80086	1.35557			7.26	6.91	7.79
p27	2.41	1.53	1.93	1.97	1.72	1.46	0.94	1.87	1.83	1.41	1.31	1.5	1.06	0.82	0.85	0.97
p57	1.804	1.949	2.384	1.751	2.59	3.19	2.7	2.83	1.17	0.74	0.73		2.4	2.38	2.6	2.9
	Figure 2B
	OV1369(R2)				OV90				OV4453				OV1946
CHK2	2.329	1.901	2.752		1.116	1.252	2.228		1.47175	1.30639	1.478		1.75	1.725	2.262
	Figure 2C
	shRFP			shp21.4			shp21.6
OV1369(R2)	1	1	1	0.29	0.25	0.28	0.22	0.18	0.21
OV1946	1	1		0.19	0.11	0.17	0.13	0.08	0.11
	Figure 2D
	shRFP				shCHK2.1				shCHK2.12
OV1369(R2)	1	1	1		0.34	0.27	0.31		0.21	0.14	0.18
OV1946	1	1	1		0.17	0.09	0.14		0.11	0.07	0.1
	Figure 2E
OV1359(R2)	Control			Olaparib						OV1946	Control			Olaparib
shRFP	51.7241	50	68.75	19.2308	19.3548	15.1515				shRFP	51.2821	52.1739	52	21.519	18.3099	25.5319
shp21.4	56	55	57.1429	44.1176	36.5385	35				shp21.4	43.4783	50	53.5714	44.4444	39.0244	36.3636
shp21.6	54.7619	49.1525	58.3333	29	28.5714	38.4615				shp21.6	61.9048	47.5	53.5714	46.6667	38.4615	38.8889
	Figure 2F
OV1359(R2)	Control			Olaparib						OV1946	Control			Olaparib
shRFP	51.7241	50	68.75	19.2308	19.3548	15.1515				shRFP	51.2821	52.1739	52	21.519	18.3099	25.5319
shCHK2.1	58.6667	54.6667	50.9091	29.6296	25	31.5789				shCHK2.1	53.4884	48.9362	53.3333	38	43.75	50
shCHK2.12	61.5385	66.1972	54.6667	35.2941	33.3333	30.7692				shCHK2.12	58.8235	50	47.8261	43.1818	38.4615	44.898
	Figure 2G
OV1359(R2)	Control			Olaparib						OV1946	Control			Olaparib
shRFP	2.01838	3.36659	2.9847	11.3901	12.3954	11.8743				shRFP	1.2104	1.70237	1.536	9.19375	7.39573	9.19375	7.39573
shp21.4	3.94864	2.39488	3.145	16.8915	17.3883	17.2134				shp21.4	2.89484	1.89488	1.9564	13.1948	10.3948	13.1948	10.3948
shp21.6	2.47457	1.94885	2.1538	23.4402	24.3856	23.784				shp21.6	1.73649	1.9587	1.8743	16.3958	13.8992	16.3958	13.8992
	Figure 2H
OV1359(R2)	Control			Olaparib						OV1946	Control			Olaparib
shRFP	2.64357	2.01838	3.36659	11.3901	12.3954	11.869				shRFP	1.39984	1.2104	1.70237	9.19375	7.39573	8.6635
shCHK2.1	3.54236	4.18375	3.41945	15.5116	15.8294	15.6354				shCHK2.1	2.321	2.89484	1.89488	12.1938	14.1901	13.1987
shCHK2.12	2.3645	2.19375	3.40938	13.5452	15.051	14.3354				shCHK2.12	1.63546	1.73649	1.9587	20.0194	22.9103	21.656
	Figure 2I
OV1359(R2)	Control			Olaparib						OV1946	Control			Olaparib
shRFP	7.4	7.6	7.9	8.4	7.9	8.3				shRFP	3.1	3.7	3.2	7.5	8.1	7.8
shp21.4	7.9	9.2	8.7	12.3	13.9	13.4				shp21.4	6.3	6.1	6.3	19.3	19.8	19.6
shp21.6	5.9	5.3	6.5	19.3	19.9	19.5				shp21.6	7.4	7.9	8.3	31.2	31.5	32.4
	Figure 2j
OV1359(R2)	Control			Olaparib						OV1946	Control			Olaparib
shRFP	7.6	7.6	7.9	8.4	7.9	6.8				shRFP	7.6	7.6	7.9	8.4	7.9	6.8
shCHK2.1	4.8	5.4	4.6	25.9	23.8	24.6				shCHK2.1	7.5	5.8	6	27.8	29.5	28.6
shCHK2.12	5.2	4.9	5.7	17.3	18.1	19.7				shCHK2.12	4.5	4	3.4	41.4	39.4	40.4
	Figure 2K
OV1359(R2)	Control			Olaparib						OV1946	Control			Olaparib
shRFP	300	279	309	168	154	156				shRFP	130	123	149	46	54	61
shp21.4	260	263	271	113	121	117				shp21.4	119	113	133	21	32	31
shp21.6	233	251	289	93	89	99				shp21.6	106	113	141	11	9	12
	Figure 2L
OV1359(R2)	Control			Olaparib						OV1946	Control			Olaparib
shRFP	300	279	309	168	154	156				shRFP	130	123	149	46	54	61
shCHK2.1	251	231	261	121	105	101				shCHK2.1	119	117	128	33	28	35
shCHK2.12	241	260	251	99	87	104				shCHK2.12	121	119	124	19	14	21

## Sheet: Figure 3
Figure 3A _ OV1369(R2)												Figure 3A _ OV1946
Time	Control		Olap.9d		Olap.3d + Release		Olap.6d + Release				time	Control				Olap.9d								Olap.3d + Release								Olap.6d + Release
0	1	1	1	1	1	1	1	1			0	1	1	1	1	1	1	1	1	1	1	1	1	1	1	1	1	1	1	1	1	1	1	1	1	1	1	1	1
0.25	1.124	1.071	1.11	1.082	1.124	1.024	1.084	1.126			0.25	1.19251	1.14737	1.21888	1.22112	1.2517	1.22571	1.10863	1.20104	1.24621	1.13793	1.09281	1.20714	1.19679	1.13352	1.11795	1.14493	1.19444	1.23837	1.21707	1.23565	1.17537	1.2594	1.09563	1.15723	1.14344	1.1311	1.13636	1.15057
0.5	1.358	1.298	1.194	1.176	1.203	1.124	1.194	1.205			0.5	1.52941	1.38596	1.53648	1.64356	1.31633	1.34857	1.29393	1.34204	1.37879	1.24483	1.20659	1.24048	1.23293	1.25	1.18974	1.33333	1.27778	1.27326	1.34146	1.35952	1.39552	1.41729	1.3306	1.25472	1.26229	1.21646	1.31212	1.25284
0.75	1.547	1.491	1.32	1.304	1.418	1.248	1.284	1.306			0.75	1.88235	1.57544	1.76395	1.86139	1.43878	1.39429	1.40256	1.43342	1.36364	1.35517	1.28743	1.39524	1.36948	1.34091	1.32564	1.43478	1.37626	1.42151	1.46585	1.44411	1.37313	1.54511	1.37978	1.33962	1.34426	1.31707	1.40606	1.30114
1	1.666	1.619	1.412	1.426	1.458	1.378	1.391	1.363			1	1.94118	1.92632	2.04721	2.14521	1.58163	1.51143	1.49201	1.64491	1.50379	1.48621	1.47006	1.5	1.5261	1.43466	1.42051	1.57102	1.48232	1.5814	1.60732	1.58308	1.60821	1.6203	1.52459	1.43711	1.44262	1.375	1.58788	1.40341
1.25	1.739	1.733	1.504	1.524	1.516	1.426	1.5	1.514			1.25	2.12299	2.18246	2.29185	2.41914	1.67347	1.67429	1.69329	1.75718	1.73485	1.72759	1.6018	1.57619	1.68675	1.55398	1.52564	1.72464	1.59091	1.75872	1.63171	1.75227	1.75746	1.81579	1.68853	1.57547	1.59836	1.50305	1.66667	1.59091
1.5	1.903	1.961	1.533	1.564	1.608	1.48	1.613	1.576			1.5	2.48663	2.49123	2.96137	2.87129	1.97279	1.84571	1.88179	1.99217	1.88258	1.92069	1.83533	1.8381	1.88755	1.72159	1.66667	1.9971	1.86616	2.03488	1.95122	2.0574	1.97388	2.08647	1.86612	1.73899	1.69672	1.70732	1.93636	1.82671
1.75	2.248	2.222	1.591	1.608	1.641	1.541	1.619	1.59			1.75	2.86096	2.85614	3.3691	3.25082	2.15986	2.08571	2.13738	2.12011	2.15151	2.21034	2.08683	2.05714	2.22088	1.84375	1.94615	2.25217	2.04798	2.22674	2.03415	2.31118	2.05224	2.14286	1.96448	1.97799	1.93853	1.98171	2.11818	2.05114
2	2.601	2.467	1.648	1.677	1.797	1.571	1.719	1.723			2	3.27273	3.14035	3.77682	3.75248	2.61905	2.23714	2.34505	2.35509	2.23864	2.43793	2.32635	2.19048	2.42169	2.02273	2.15897	2.42029	2.22222	2.30814	2.35122	2.4864	2.41045	2.54511	2.23224	2.23899	2.03279	2.10976	2.21212	2.24716
2.25	2.795	2.753	1.724	1.771	1.912	1.728	1.778	1.727			2.25	3.57219	3.3579	4.15451	4.09571	2.69388	2.51143	2.55591	2.54047	2.56061	2.80345	2.47605	2.44762	2.66667	2.25284	2.39487	2.51884	2.41919	2.45349	2.57561	2.63746	2.54851	2.78947	2.49727	2.35535	2.19262	2.24695	2.34242	2.48296
2.5	2.96	2.976	1.811	1.871	2.016	1.831	1.903	1.899			2.5	4.07487	3.55088	4.57511	4.34983	2.81973	2.64286	2.6869	2.81462	2.55303	2.97241	2.69461	2.63571	2.92771	2.30966	2.52564	2.74493	2.70707	2.70058	2.78781	2.93051	2.73508	2.90977	2.69126	2.6195	2.39754	2.47866	2.58182	2.60511
2.75	3.224	3.183	1.916	2	2.127	2.045	2.047	2.018			2.75	4.27808	3.80351	4.95279	4.80528	2.94558	2.76857	2.84025	2.91645	2.70454	3.1	2.82934	2.81429	3.01205	2.48864	2.70256	2.9971	2.86869	2.88081	2.83902	3.01208	2.94776	3.05263	2.78688	2.83333	2.4959	2.60671	2.64242	2.82671
3	3.636	3.653	2.013	2.129	2.02	1.921	2.172	2.169			3	4.49733	3.83509	4.88841	4.67987	2.64626	2.58571	2.70607	2.63969	2.54924	2.69655	2.52994	2.48333	2.75502	2.32954	2.48461	2.7942	2.47475	2.81977	2.6561	2.9426	2.85821	2.9812	2.80328	2.7044	2.32787	2.32012	2.48485	2.55682
3.25	3.989	3.958	2.11	2.141	2.033	2.051	2.359	2.216			3.25	4.62567	3.99649	5.03863	4.82508	2.69388	2.49429	2.65815	2.77285	2.50758	2.56896	2.52994	2.34762	2.78715	2.48296	2.52564	2.95652	2.61111	2.8343	2.63415	3	2.97388	2.89474	2.84153	2.87736	2.18852	2.2378	2.50606	2.51989
3.5	4.391	4.23	2.123	2.301	2.343	2.26	2.372	2.335			3.5	4.8877	4.09123	5.5236	5.13201	2.7585	2.60286	2.92013	2.83551	2.64015	2.7069	2.69162	2.41667	2.87149	2.50852	2.72564	3.06377	2.67677	2.93314	2.73658	3.12991	3.01492	3.03759	2.96175	2.90566	2.33607	2.28963	2.67576	2.62784
3.75	4.809	4.655	2.294	2.483	2.605	2.737	2.522	2.36			3.75	5.37433	4.65965	5.96137	5.60396	3.08503	2.84857	3.15975	3.12533	2.81061	2.73448	2.78443	2.55952	3.28514	2.84943	2.93333	3.30435	2.95707	3.23547	3.01707	3.43807	3.28358	3.12782	3.24317	3.29874	2.33607	2.40244	2.84242	2.85796
4	5.143	5.071	2.404	2.561	2.899	2.912	2.481	2.597			4		5.38947		6.12673	3.42857	2.96	3.35783	3.49347	3.07954	2.95862	2.9521	2.61667	3.53012	3.13068	3.24103	3.82029	3.23485	3.59302	3.46098	3.85196	3.4403	3.40226	3.48634	3.47484	2.54098	2.58232	3.09697	3.01989
4.25	5.437	5.267	2.417	2.699	3.095	3.073	2.719	2.77			4.25		5.97193		6.53003	3.64966	3.21714	3.66773	3.68407	3.29546	3.17931	3.22156	2.77857	4.05623	3.51704	3.60769	4.27246	3.73485	3.86919	3.72195	4.32024	3.72015	3.71805	3.89617	3.74528	2.77459	2.76524	3.48788	3.25568
4.5	5.776	5.557	2.546	2.765	3.307	3.468	2.853	2.853			4.5		6.60702		7.16832	3.88435	3.40286	3.99042	3.95561	3.53788	3.4	3.56886	2.96667	4.44177	3.92898	4.03077	4.83768	4.04798	4.34884	4.06829	4.75227	3.91045	3.93609	4.13115	4.05031	3.01229	2.90854	3.75454	3.61079
4.75	5.995	5.733	2.685	2.966	3.775	3.849	2.853	2.96			4.75		7.33333		8.04059	4.14966	3.56286	4.27156	4.19321	3.73485	3.48965	3.82335	3.09762	4.62651	4.24432	4.43846	5.36522	4.38889	4.93314	4.52683	5.14199	4.24627	4.33835	4.5	4.22956	3.10246	3.05793	4.17576	3.86932
5	6.294	6.002	2.745	3.06	3.941	4.024	2.922	3.165			5		8.12983		9.24489	4.18708	3.74286	4.5016	4.34726	3.85227	3.58276	4.05689	3.19048	5.02811	4.49432	4.72564	5.61159	4.63131	5.2907	4.88293	5.44713	4.39925	4.53759	4.7541	4.54717	3.26229	3.23171	4.30909	3.89773
5.25	6.55	6.232	2.871	3.201	4.196	4.218	3.088	3.187			5.25		8.94386		10.0323	4.56463	3.96857	4.76677	4.56658	4.19697	3.78621	4.37425	3.25952	5.4257	4.82386	4.9641	5.97971	4.86869	5.50581	5.23171	5.73112	4.52985	4.89098	4.98361	4.7956	3.44672	3.40244	4.6	4.1392
5.5	6.833	6.369	2.969	3.307	4.48	4.616	3.141	3.324			5.5		9.63333		10.5086	4.89456	4.12286	5.14058	4.87467	4.34849	3.83793	4.51198	3.39762	5.79117	5.10795	5.31795	6.34783	5.2702	5.85174	5.66341	6.08157	4.8806	4.86466	5.21858	5.04088	3.67623	3.48476	4.69697	4.36648
5.75	6.995	6.633	3.013	3.48	4.987	4.789	3.309	3.435			5.75		9.96		11.0211	4.94898	4.25429	5.41214	4.94778	4.21212	3.86207	4.5479	3.47857	6.14458	5.4858	5.48718	6.68985	5.46717	5.90698	5.63415	6.36858	4.86194	5.07143	5.36885	5.27987	3.66393	3.72866	4.91212	4.43466
6	7.003	6.553	3.1	3.58	5.114	5.142	3.325	3.558			6		10.5526		11.172	5.13265	4.64286	5.49521	5.00522	4.48106	4.04483	4.3503	3.17381	6.46185	5.89489	5.31538	6.9971	5.63636	6.34012	5.61463	6.49245	5.38806	5.65789	5.06831	5.44025	4.07377	3.95122	4.64242	4.28409
6.25	7.34	6.901	3.26	3.68	5.454	5.353	3.275	3.309			6.25		10.7509		11.1663	5.18708	4.87714	5.57827	4.95039	4.49242	4.08276	4.32934	3.07619	6.71887	5.85511	5.48205	7.15072	5.81818	6.51163	5.6439	6.55287	5.53358	5.81955	5.02186	5.38994	4.03688	3.82927	4.64848	4.44602
6.5	7.159	7.284	3.239	3.668	5.794	5.568	3.459	3.291			6.5		10.8526		11.5941	5.33674	4.82	5.63578	4.89817	4.67803	4.15172	4.46707	3.13095	7.18474	6.19034	5.66923	7.42609	5.85353	6.71512	5.98049	6.72508	5.46642	5.93985	5.18579	5.64151	4.16393	3.8811	4.8	4.4858
6.75	7.313	7.675	3.247	3.727	5.837	5.764	3.666	3.619			6.75		11.2632		11.8119	5.44898	4.81429	5.70288	4.91384	5.01894	4.14138	4.4521	3.15952	7.48996	6.34091	5.83077	7.73623	6.2298	7.01163	6.06829	7.12085	5.76119	6.29699	5.34973	5.79874	4.4918	4.22866	4.86667	4.61648
7	7.275	7.467	3.378	3.815	6.16	5.924	3.709	3.82			7					5.43537	4.91714	5.79233	5.047	5.30303	4.29655	4.63473	3.23571	7.88353	6.5483	6.38974	8.13044	6.5202	7.06395	6.36585	7.26586	5.96269	6.40602	5.60109	6.06289	4.69262	4.30793	5.05758	4.78409
7.25			3.43	3.909	6.366	5.958	3.853	4.05			7.25					5.46599	4.92571	6.11821	5.18016	5.17424	4.42759	4.53593	3.14286	8.23695	6.69602	6.42821	8.30145	6.45202	7.14826	6.52927	7.54683	6.39552	6.6203	5.84153	6.13208	4.79918	4.54878	5.28485	4.68182
7.5			3.438	3.972	6.451	6.227	3.975	4.115			7.5					5.2483	5.06	5.98402	5.12794	5.2197	4.32414	4.58982	3.13809	8.46586	7.05398	6.86154	8.58551	6.66667	7.53779	6.66585	7.58006	6.20895	6.78195	6.06831	6.24843	4.96721	4.70427	5.61212	4.87784
7.75			3.425	4.072	6.657	6.438	4.219	4.417			7.75					5.32993	5.02571	6.28115	5.25587	5.01515	4.32414	4.67665	3.17857	8.81526	7.19034	6.90513	8.75362	6.89141	7.84593	7.08537	8.06344	6.35075	7.14286	6.26776	6.25786	5.25	4.97866	5.77879	5.03977
8			3.417	3.922	7.059	6.616	4.438	4.676			8					5.40816	4.95143	6.08626	4.953	5.20455	4.31034	4.57784	3.17619	9.00402	7.23864	7	8.6087	6.82071	8.02616	7	7.89124	6.55224	7.13158	6.20492	6.39937	5.54098	5.03963	5.75455	4.89489
8.25			3.404	3.981	6.987	6.674	4.544	4.629			8.25					5.40476	4.92857	6.03514	5.07572	5.39015	4.2931	4.67964	3.26905	9.25301	7.5483	6.98974	8.81739	7	8.0436	7.02439	8.18429	6.76492	7.47744	6.45628	6.83648	5.64754	5.17073	5.91515	5.05114
8.5			3.396	4.063	7.075	6.891	4.509	5.043			8.5					5.46258	4.94286	6.06709	5.06527	5.17424	4.14483	4.51198	3.35714	9.57028	7.33807	7.10513	8.73333	7.24495	8.18314	7.00976	7.92145	6.6791	7.52256	6.31694	7.07862	5.45492	5.25	5.89394	4.97443
8.75			3.546	4.078	7.297	7.021	4.688	5.115			8.75					5.19728	4.82	6.03514	5.17755	5.12879	3.92414	4.71258	3.24524	9.83133	7.46307	6.99231	8.69275	7.22222	8.45058	7.14878	8.3293	6.98134	7.6391	6.28962	6.91509	5.73361	5.20732	5.95455	4.87784
9			3.462	4.15	7.435	6.828	4.769	5.317			9					5.07143	4.9	5.86262	5.12272	5.17803	4.00345	4.70958	3.21905	10.1125	7.4375	6.9359	8.57391	7.12374	8.25581	6.97317	8.29003	7.07836	7.57895	6.3388	7.09119	5.69262	5.07927	5.93636	4.7642
Figure 3B
	Control				Olap.6d				Olap.3d + Release 3d
OV1369(R2)	3.513	3.557	3.087	3.133	1.54	1.682	1.531	1.64	2.532	2.676	2.532	2.676
OV90	4.52	4.45	4.2	3.87	1.04	1.37	1.02	1.18	2.68	2.16	2.5	2.25
OV4453	2.8	2.56	2.78	2.73	1.33	1.43	1.4	1.38	1.87	1.97007	1.79	1.83
OV1946	4.02	4.29	3.96	4.17	2.34	2.39	2.31	2.3	3.68	3.24	3.86	3.4
Figure 3C
	Control								Olap.9d								Olap.6d + Release 3d
OV1369	1.978	1.752	1.8	1.85					1.065	1.149	1.12						1.547	1.698	1.74
OV90	2.52	2.36	2.25	2.21					0.6	0.63	0.4	0.79					0.84	1.12	0.92	1.02	0.67
OV4453	1.77	1.54	1.68	1.7					0.6	0.73	0.68	0.74					0.9	0.82	0.82	0.83
OV1946	1.59	1.4	1.74	1.62					1.04	1.01	1.08	1.03					1.47	1.4	1.35	1.37
Figure 3D
	Control			Olap.6d			Olap.3d + Release 3d																					54,
OV1369(R2)	45	38	39	10	11	9	51	51	45
OV90	76	75	65	10	28	20	43	53	54
OV4453	55	53	59	27	28	21	49	52	51
OV1946	46	39	31	9	8	14	25	20	31
Figure 3F
	Control			Olap.6d			Olap.12d			Olap.6d + Release 6d
OV1369(R2)	1	1	1	0.36	0.35	0.36	0.25	0.35	0.29	0.93	0.86	0.8
OV90	1	1	1	0.24	0.34	0.23	0.2	0.28	0.23	0.86	0.78	0.79
OV4453	1	1	1	0.25	0.19	0.32	0.14	0.06	0.09	0.52	0.42	0.49
OV1946	1	1	1	0.25	0.17	0.26	0.17	0.07	0.22	0.6	0.5	0.66

## Sheet: Figure 4
	Figure 4A
Time	Control			Olaparib			ABT-263			Combo
0	1	1	1	1	1		1	1		1	1
0.25	1.19388	1.08333	1.10526	1.20454	1.08824		1.19118	1		1.175	1.07217
0.5	1.29592	1.39286	1.54737	1.30682	1.39706		1.45588	1.27907		1.3125	1.24742
0.75	1.40816	1.58333	1.74737	1.54546	1.51471		1.42647	1.47674		1.5375	1.37113
1	1.69388	1.64286	1.77895	1.625	1.61765		1.73529	1.52326		1.5375	1.41237
1.25	1.90816	1.79762	1.91579	1.82954	1.72059		1.82353	1.52326		1.6875	1.59794
1.5	2.11225	2.03571	2.34737	1.72727	1.82353		2.19118	1.83721		1.6625	1.52577
1.75	2.5102	2.48809	2.84211	1.76136	1.85294		2.45588	2.01163		1.7	1.53608
2	2.66326	2.65476	3.42105	1.92046	1.94118		2.44118	2.44186		1.7875	1.59794
2.25	3.15306	3.32143	3.68421	1.86364	2.10294		2.51471	2.54651		1.825	1.71134
2.5	3.44898	3.59524	3.81053	2.28409	2.45588		3.13235	2.84884		1.9375	1.83505
2.75	4.13265	4.05952	4.37895	2.26136	2.66176		3.38235	3.23256		1.825	1.87629
3	4.83674	4.67857	5.17895	2.48864	2.75		3.85294	3.7093		1.8875	1.84536
3.25	5.29592	5.17857	5.47368	2.65909	2.95588		4.04412	4.46512		1.7375	1.72165
3.5	5.90816	6.03571	6.04211	2.68182	3.14706		4.36765	4.53488		1.6875	1.64949
3.75	6.38776	6.7619	7.32632	3.06818	3.29412		5.33824	4.76744		1.6625	1.47423
4	7.44898	7.41667	7.89474	3.25	3.33824		5.94118	5.59302		1.6125	1.62887
4.25	8.32653	8.17857	8.72632	3.56818	3.63235		6.5	6.17442		1.3375	1.39175
4.5	9.4898	9.29762	9.66316	3.47727	3.92647		7.01471	7.26744		1.375	1.39175
4.75	10.4592	10.5119	10.4105	3.61364	3.94118		7.54412	7.26744		1.425	1.2268
5	10.8061	11.4286	11.4421	3.46591	3.54412		8.69118	7.87209		0.825	0.876289
	Figure 4D
	Control		Olaparib		ABT-263		Combo
OV1369(R2)	4.58	4.09	14.01	11.69	7.55	5.45	74.6	74.23
OV90	4.44	8.9	9.8	8.99	29.11	26	72.41	73.07
OV4453	13.88	12.95	21.12	21.77	17.24	30.17	77.59	69.99
OV1946	15.14	21.75	44.36	46.48	60.04	56.01	78.21	77.47
	Figure 4E
Fa		OV1369 R2		Fa		OV1946		Fa		OV90		Fa		OV4453
0.18		0.43234		0.153895		0.63086		0.124		0.316588		0.22		0.1654
0.27		0.53118		0.239854		0.538769		0.24		0.23886		0.37		0.05452
0.35		0.70921		0.41		0.48226		0.41		0.6733		0.41		0.17341
0.59		0.64288		0.65		0.26729		0.6		0.70719		0.43		0.27828
0.71		0.61662		0.65		0.40093		0.81		0.48788		0.56		0.13807
0.88		0.47118		0.69		0.29398		0.84		0.55943		0.69		0.04752
0.98		0.24488		0.85		0.72325		0.92		0.4771		0.77		0.02737
				0.88		0.87309		0.95		0.55457		0.87		0.11345
				0.99		0.77116
	Figure 4F
	Fa50						Fa75
OV1369(R2)	0.64	0.49	0.62	0.86	0.58	0.62	0.2	0.29	0.62	0.75	0.41	0.49
OV90	0.61	0.64	0.63	0.64	0.69	0.74	0.45	0.47	0.51	0.61	0.61	0.55
OV4453	0.12	0.07	0.09	0.15			0.1	0.05	0.08
OV1946	0.15	0.26	0.42	0.52			0.35	0.42	0.1	0.23
	Figure 4H
	Bcl-XL			Bcl-2
OV1369(R2)	0.996597	1.00341		0.227087	0.212887
OV90	3.04315	3.42205		0.000463572	0.00046357
OV4453	1.69488	2.05903		0.105169	0.100035
OV1946	0.875119	0.948014		0.192977	0.222421
	Figure 4J
	OV1369(R2)	ABT-263		ABT-199		A115		A133					OV1946	ABT-263		ABT-199		A115		A133
	A1	-10	4.4	-6	0.2	15	7.7	12	12.5				A1	5.4	0.2	2	0.8	7.5	4.9	4.2	9.2
	A2	-5	7.7	-9	-2.5	14	9.1	12	13.4				A2	2.7	5.2	3.6	1.9	15.4	19.4	10.8	11.2
	A3	12	12.9	-3	0.6	12	12.4	17	9.3				A3	3.6	13.4	-0.3	0.7	9.6	23.1	7.8	9.3
	A4	16	15.8	2	0.9	15	16.1	20	14.6				A4	6.9	9.4	3.7	-3.3	20.3	10.9	10.7	12.8
	A5	8	17	0	5.1	11	12.6	17	15.4				A5	7.5	16.1	-0.2	-1.2	17.5	5.6	16	16
	A6	12	14.7	-2	0	11	11.8	18	9.3				A6	10.6	15.9	-0.1	-0.2	7.8	6.7	18.2	16.1

## Sheet: Figure 5
	Figure 5A
	Control			Olaparib
0	1	1	1	1	1	1
0.1	0.9	0.86	0.85	0.87	1.01	0.76
0.25	0.66	0.72	0.59	0.4	0.55	0.45
	Figure 5B
	Control			Olaparib			ABT-263			Combo
OV1369(R2)	6.47	5.43	3.77	9.72	9.01	4.65	6.39	7.1	4.46		8.79	6.9
OV90	3.02	3.41	5.47	7.92	6.83	6.28	13.22	13.12	8.14	30.32		18.99
OV4453	6.34	6.01	16.29	26.54	15.34	24.36	11.54	9.43	28.12		53.32	39.26
OV1946	6.88	5.43	8.1	13.67	11.43	15.61	18.71	14.51	12.93	29.77	31.45	32.28
	Figure 5E _ OV1369(R2)												Figure 5E _ OV1946
	Olaparib		Release		Olaparib+ABT		Release +ABT						Olaparib						Release						Olaparib+ABT263						Release +ABT263
0	1	1	1	1	1	1	1	1				0	1	1	1	1	1	1	1	1	1	1	1	1	1	1	1	1	1	1	1	1	1	1	1	1
0.25	1.11	1.082	1.124	1.024	1.003	1.129	1.169	1.074				0.25	1.22571	1.10863	1.20104	1.24621	1.13793	1.09281	1.23565	1.13352	1.11795	1.14493	1.19444	1.23837	1.13028	1.22343	1.18627	1.14248	1.28516	1.22407	1.23645	1.22348	1.18033	1.1375	1.19677	1.25155
0.5	1.194	1.176	1.203	1.124	1.159	1.215	1.203	1.245				0.5	1.34857	1.29393	1.34204	1.37879	1.24483	1.20659	1.35952	1.25	1.18974	1.33333	1.27778	1.27326	1.33099	1.34877	1.31373	1.23483	1.45279	1.3278	1.31035	1.32576	1.34754	1.28438	1.36129	1.32919
0.75	1.32	1.304	1.418	1.248	1.272	1.34	1.312	1.28				0.75	1.39429	1.40256	1.43342	1.36364	1.35517	1.28743	1.44411	1.34091	1.32564	1.43478	1.37626	1.42151	1.51408	1.46594	1.40196	1.41425	1.52794	1.59751	1.44828	1.39394	1.39344	1.34375	1.49355	1.41925
1	1.412	1.426	1.458	1.378	1.365	1.426	1.372	1.39				1	1.51143	1.49201	1.64491	1.50379	1.48621	1.47006	1.58308	1.43466	1.42051	1.57102	1.48232	1.5814	1.55986	1.54223	1.63399	1.43008	1.71869	1.68465	1.55172	1.45454	1.59672	1.45625	1.66774	1.52174
1.25	1.504	1.524	1.516	1.426	1.405	1.58	1.485	1.422				1.25	1.67429	1.69329	1.75718	1.73485	1.72759	1.6018	1.75227	1.55398	1.52564	1.72464	1.59091	1.75872	1.6338	1.71662	1.71895	1.54617	1.82081	1.80498	1.71429	1.62879	1.63607	1.61875	1.8871	1.72671
1.5	1.533	1.564	1.608	1.48	1.513	1.626	1.568	1.493				1.5	1.84571	1.88179	1.99217	1.88258	1.92069	1.83533	2.0574	1.72159	1.66667	1.9971	1.86616	2.03488	1.95775	1.87466	2.03922	1.74143	2.03275	2.04979	1.9803	1.91667	1.83279	1.76562	2.04839	1.8913
1.75	1.591	1.608	1.641	1.541	1.521	1.678	1.618	1.493				1.75	2.08571	2.13738	2.12011	2.15151	2.21034	2.08683	2.31118	1.84375	1.94615	2.25217	2.04798	2.22674	2.11268	2.13896	2.25817	1.97889	2.26012	2.26141	2.04926	2.05303	2.09508	1.96562	2.34193	2.13665
2	1.648	1.677	1.797	1.571	1.569	1.678	1.708	1.631				2	2.23714	2.34505	2.35509	2.23864	2.43793	2.32635	2.4864	2.02273	2.15897	2.42029	2.22222	2.30814	2.35563	2.3515	2.48366	2.20844	2.46821	2.51867	2.34975	2.17046	2.26557	2.15937	2.59032	2.3323
2.25	1.724	1.771	1.912	1.728	1.701	1.807	1.834	1.578				2.25	2.51143	2.55591	2.54047	2.56061	2.80345	2.47605	2.63746	2.25284	2.39487	2.51884	2.41919	2.45349	2.58803	2.48774	2.73203	2.32981	2.7842	2.77593	2.47783	2.43561	2.53115	2.4125	2.72903	2.51553
2.5	1.811	1.871	2.016	1.831	1.786	1.914	1.897	1.706				2.5	2.64286	2.6869	2.81462	2.55303	2.97241	2.69461	2.93051	2.30966	2.52564	2.74493	2.70707	2.70058	2.74648	2.6594	2.8268	2.42744	2.92485	2.97925	2.63054	2.59091	2.62951	2.47187	2.90968	2.69255
2.75	1.916	2	2.127	2.045	1.937	2.049	2.063	1.897				2.75	2.76857	2.84025	2.91645	2.70454	3.1	2.82934	3.01208	2.48864	2.70256	2.9971	2.86869	2.88081	2.86268	2.75477	3.01307	2.53298	3.05588	3.04149	2.83744	2.66288	2.70164	2.49375	3.09355	2.85404
3	2.013	2.129	2.02	1.921	2.04	2.218	1.934	1.734				3	2.58571	2.70607	2.63969	2.54924	2.69655	2.52994	2.9426	2.32954	2.48461	2.7942	2.47475	2.81977	2.4507	2.58583	2.62418	2.21372	2.79962	2.77593	2.43842	2.43561	2.44918	2.35938	2.78064	2.53416
3.25	2.11	2.141	2.033	2.051	2.222	2.279	2.106	1.869				3.25	2.49429	2.65815	2.77285	2.50758	2.56896	2.52994	3	2.48296	2.52564	2.95652	2.61111	2.8343	2.41901	2.59401	2.75163	2.23483	2.88054	2.6473	2.41379	2.43561	2.52459	2.42813	2.82903	2.55901
3.5	2.123	2.301	2.343	2.26	2.365	2.399	2.349	2.142				3.5	2.60286	2.92013	2.83551	2.64015	2.7069	2.69162	3.12991	2.50852	2.72564	3.06377	2.67677	2.93314	2.37676	2.61035	2.83006	2.30343	2.9133	2.53527	2.47783	2.57576	2.69836	2.49688	2.86774	2.70497
3.75	2.294	2.483	2.605	2.737	2.376	2.494	2.654	2.404				3.75	2.84857	3.15975	3.12533	2.81061	2.73448	2.78443	3.43807	2.84943	2.93333	3.30435	2.95707	3.23547	2.61972	2.86104	3.05556	2.50132	3.04624	2.81743	2.73399	2.77651	3.04918	2.92188	3.12581	3
4	2.404	2.561	2.899	2.912	2.558	2.635	2.904	2.535				4	2.96	3.35783	3.49347	3.07954	2.95862	2.9521	3.85196	3.13068	3.24103	3.82029	3.23485	3.59302	2.74648	3.10082	3.50654	2.7942	3.22543	3.14108	2.91133	3.01894	3.60328	3.27813	3.67742	3.47205
4.25	2.417	2.699	3.095	3.073	2.648	2.678	3.206	2.848				4.25	3.21714	3.66773	3.68407	3.29546	3.17931	3.22156	4.32024	3.51704	3.60769	4.27246	3.73485	3.86919	2.92606	3.20708	3.7451	2.97889	3.53372	3.43568	3.1133	3.42803	3.91475	3.59063	3.92258	3.67081
4.5	2.546	2.765	3.307	3.468	2.746	2.727	3.435	3.266				4.5	3.40286	3.99042	3.95561	3.53788	3.4	3.56886	4.75227	3.92898	4.03077	4.83768	4.04798	4.34884	3.21479	3.52861	4.01634	3.30871	3.7052	3.62241	3.38424	3.81439	4.38361	3.94375	4.19677	4.06522
4.75	2.685	2.966	3.775	3.849	2.926	2.893	3.757	3.496				4.75	3.56286	4.27156	4.19321	3.73485	3.48965	3.82335	5.14199	4.24432	4.43846	5.36522	4.38889	4.93314	3.37324	3.78474	4.26144	3.49868	3.92485	3.69295	3.93104	4.17803	4.82951	4.4875	4.63226	4.53416
5	2.745	3.06	3.941	4.024	3.013	2.923	3.907	3.844				5	3.74286	4.5016	4.34726	3.85227	3.58276	4.05689	5.44713	4.49432	4.72564	5.61159	4.63131	5.2907	3.51056	3.96458	4.51307	3.72823	4.03083	3.81328	4.08867	4.53788	5.24918	4.82812	4.86129	4.8323
5.25	2.871	3.201	4.196	4.218	3.056	3.04	4.395	4.199				5.25	3.96857	4.76677	4.56658	4.19697	3.78621	4.37425	5.73112	4.82386	4.9641	5.97971	4.86869	5.50581	3.72535	3.93188	4.82353	3.85752	4.11753	3.98755	4.5665	4.96212	5.56721	5.2375	5.13548	5.2236
5.5	2.969	3.307	4.48	4.616	3.04	3.31	4.791	4.585				5.5	4.12286	5.14058	4.87467	4.34849	3.83793	4.51198	6.08157	5.10795	5.31795	6.34783	5.2702	5.85174	3.73944	4.17166	5.04248	3.9657	4.13488	4.17012	4.65517	5.23106	5.92459	5.45312	5.44839	5.34162
5.75	3.013	3.48	4.987	4.789	3.299	3.509	5.096	4.975				5.75	4.25429	5.41214	4.94778	4.21212	3.86207	4.5479	6.36858	5.4858	5.48718	6.68985	5.46717	5.90698	3.85563	4.51499	5.3268	4.12137	4.35067	4.27801	4.87192	5.2197	6.38033	5.79063	6.15161	5.6677
6	3.1	3.58	5.114	5.142	3.069	3.31	5.153	4.929				6	4.64286	5.49521	5.00522	4.48106	4.04483	4.3503	6.49245	5.89489	5.31538	6.9971	5.63636	6.34012	3.83803	4.14714	4.63072	3.95514	3.97495	4.41494	5.16256	5.87879	5.90492	5.53437	5.48387	5.35093
6.25	3.26	3.68	5.454	5.353	3.185	3.429	5.339	5.113				6.25	4.87714	5.57827	4.95039	4.49242	4.08276	4.32934	6.55287	5.85511	5.48205	7.15072	5.81818	6.51163	3.52113	3.85286	4.41176	3.77573	3.78998	4.17842	5.18719	6.06439	5.87541	5.50312	5.42258	5.14907
6.5	3.239	3.668	5.794	5.568	3.317	3.206	5.598	5.426				6.5	4.82	5.63578	4.89817	4.67803	4.15172	4.46707	6.72508	6.19034	5.66923	7.42609	5.85353	6.71512	3.43662	3.73025	4.56209	3.8153	3.73988	4.02075	5.29557	6.02273	6.16393	5.58125	5.41613	5.32919
6.75	3.247	3.727	5.837	5.764	3.376	3.27	6.037	5.869				6.75	4.81429	5.70288	4.91384	5.01894	4.14138	4.4521	7.12085	6.34091	5.83077	7.73623	6.2298	7.01163	3.32042	3.85014	4.26471	3.63852	3.55491	4.0332	5.47291	6.03409	6.21967	5.9	5.59032	5.54348
7	3.378	3.815	6.16	5.924	3.307	3.046	6.1	6.014				7	4.91714	5.79233	5.047	5.30303	4.29655	4.63473	7.26586	6.5483	6.38974	8.13044	6.5202	7.06395	3.36268	3.6703	4.1732	3.44063	3.41619	3.80083	5.91133	6.41667	6.69836	5.73438	5.44194	5.70808
7.25	3.43	3.909	6.366	5.958	3.169	2.905	6.322	6.23				7.25	4.92571	6.11821	5.18016	5.17424	4.42759	4.53593	7.54683	6.69602	6.42821	8.30145	6.45202	7.14826	3.32394	3.62398	4.0098	3.54881	3.3815	3.60581	6.12808	6.59091	6.75082	6.05938	5.69032	5.87267
7.5	3.438	3.972	6.451	6.227	3.175	2.81	6.545	6.394				7.5	5.06	5.98402	5.12794	5.2197	4.32414	4.58982	7.58006	7.05398	6.86154	8.58551	6.66667	7.53779	3.28169	3.41689	3.8464	3.2533	3.32177	3.45643	6.36453	6.83333	6.9082	6.17188	5.88387	6.04037
7.75	3.425	4.072	6.657	6.438	3.148	2.604	6.724	6.755				7.75	5.02571	6.28115	5.25587	5.01515	4.32414	4.67665	8.06344	7.19034	6.90513	8.75362	6.89141	7.84593	3.26056	3.52316	3.8464	3.32981	3.15414	3.44813	6.42364	7.14015	7.01639	6.39375	5.92581	6.23913
8	3.417	3.922	7.059	6.616	3.032	2.638	6.734	6.972				8	4.95143	6.08626	4.953	5.20455	4.31034	4.57784	7.89124	7.23864	7	8.6087	6.82071	8.02616	2.95423	3.39782	3.77451	3.29024	3.02505	3.38589	6.49261	7.32576	6.80984	6.35313	6.25161	6.43168
8.25	3.404	3.981	6.987	6.674	2.984	2.617	7.017	6.89				8.25	4.92857	6.03514	5.07572	5.39015	4.2931	4.67964	8.18429	7.5483	6.98974	8.81739	7	8.0436	2.84507	3.28065	4	3.30079	2.99229	3.25311	6.69458	7.25758	6.88525	6.72187	6.14194	6.54658
8.5	3.396	4.063	7.075	6.891	2.698	2.497	6.97	6.943				8.5	4.94286	6.06709	5.06527	5.17424	4.14483	4.51198	7.92145	7.33807	7.10513	8.73333	7.24495	8.18314	2.8169	3.30245	3.83333	3.24011	2.92871	3.09958	6.49261	7.11742	6.62295	6.29688	6.24516	6.51863
8.75	3.546	4.078	7.297	7.021	2.566	2.347	6.771	6.979				8.75	4.82	6.03514	5.17755	5.12879	3.92414	4.71258	8.3293	7.46307	6.99231	8.69275	7.22222	8.45058	2.95775	3.17439	3.72876	3.35884	2.95376	3.07469	6.38424	7.19697	6.45902	6.32188	6.33871	6.29814
9	3.462	4.15	7.435	6.828	2.5	2.307	6.977	7.025				9	4.9	5.86262	5.12272	5.17803	4.00345	4.70958	8.29003	7.4375	6.9359	8.57391	7.12374	8.25581	3.05634	2.88011	3.73856	3.33509	2.8131	3.17842	6.26108	6.72727	6.27213	6.0125	6.14194	6.25776
	Figure 5F
	Olaparib								Olaparib + ABT263								Release								Release + ABT263
OV1369(R2)	0.75	0.97	0.75	0.85	0.86	0.91			0.14	0.18	0.12	0.1	0.1	0.06			2.9	2.93	2.41	2.7	2.56	2.69			1.747	1.514	1.49	1.75	1.72	1.88	1.58
OV90	0.81	1.19	1.09	0.93	0.79	1			0.18	0.13	0.32	0.41	0.47	0.21	0.37		3.37	3.01	3.2	3.18	3.41	3.3			1.79	2.83	3.04	3.38	1.65	2.87	2.78	3.22
OV4453	0.87	0.9	0.96	1.1	1	1	0.93	1.01	0.14	0.12	0.1	0.1	0.09	0.18	0.07	0.15	1.15	1.1	1.08	1.11	1.14	1.04	1.07	1.05	0.48	0.42	0.3	0.3	0.5	0.36	0.23	0.29
OV1946	0.63	0.58	0.7	0.66	0.55	0.6	0.56	0.55	0.14	0.11	0.08	0.07	0.17	0.1	0.07	0.07	1.12	0.93	1.02	0.93	1	0.96	0.86	1.05	0.53	0.37	0.35	0.3	0.34	0.25	0.26	0.18
	Figure 5G_ OV1369(R2)																Figure 5G_ OV1946
		ABT-263		A-115		PPL		Fisetin		Dasatinib		Quercetin							ABT-263		A-115		PPL		Fisetin		Dasatinib		Quercetin
S1		0.6	4.7	6.2	-0.2	9.8	11	-7.7	0.2	6	-0.4	5	0.3				S1		1.3	5.7	3.8	7.8	-5.1	-0.7	1.2	-3.3	-9.9	-2.9	-2.8	-2
S2		-3.2	0.2	4.2	-3	8	15.3	-4.3	0.7	0.7	0.3	-7.9	0.2				S2		10.1	7.1	13.3	12.8	-8.9	-6.2	1.9	-6.9	-9.9	-10.3	-4	-4.8
S3		3.9	4.2	2.5	8.7	14.7	11.6	9.7	0.6	4.8	2.6	1.9	5.2				S3		3.7	-1.9	7.2	2.5	-2.2	1	2.8	-5.8	-19	-4.4	-10.2	-0.1
S4		5.2	7	10	11.6	13.3	8	3	-4.1	-0.9	-5.1	-2.5	1.7				S4		3.9	4	7.7	5	-4.7	-7.1	-0.3	-3	-12.8	-11.6	-5.6	-6.8
S5		9.1	10.5	8.3	10.3	0.3	4	1.2	-4.8	1	1.6	-2.7	3.2				S5		4.5	0.7	4.7	0.5	-2.5	-4.3	-1.9	-0.8	-14.5	-10.1	-2.3	0
S6		7.5	7.6	3.8	4.9	2	0.1	-1.2	-5.7	-1.9	-2.8	-15.6	-1.2				S6		6.7	3.5	2.7	0.9	-4.3	-5.1	-3.7	-2.1	-7.2	-2.4	-3.3	0
S1		-2.8	-1.2	12.3	12	-0.1	0	-2	-1.7	-1	-2.7	0.2	8				S1		4.3	0.2	4.2	6.7	-12.7	2.8	-5	-4.4	-6.6	12.9	5.7	-1.7
S2		1.4	2.4	12.7	12	7.1	3	-6	-5.8	0	2.5	-1.7	6				S2		2.5	3.2	10.8	12.5	-2.3	-6.5	9.3	8.3	2	21.7	-7.2	14.7
S3		12.5	10.5	13.1	17	12.8	22	0	3.8	4	6.7	-0.6	11				S3		7	13.4	7.8	5.5	5	18.1	8.3	9.1	-12.6	14.4	8.4	25.3
S4		15.9	16.4	17.3	20	16.4	18	3	12	1	4.1	4.9	7				S4		3.3	9.4	10.7	9.8	9.5	23.1	4.1	6.5	4.1	8	25.7	27.5
S5		12.5	14.7	16.2	17	14.5	11	5	7.4	1	3.6	5.7	-1				S5		11.8	16.1	16	16	17.9	21.6	-0.3	1	-3.7	5	12.1	5.6
S6		13.3	15.4	13.7	18	9.5	9	0	3.1	0	0.3	-0.9	-6				S6		13.2	15.9	18.2	9.6	18.3	26.5	-0.8	-0.4	2.4	5.4	1	-1.2
	Figure 5H_ OV1369(R2)																Figure 5H_ OV1946
		ABT-263		A-115		PPL		Fisetin		Dasatinib		Quercetin							ABT-263		A-115		PPL		Fisetin		Dasatinib		Quercetin
S1		1.1	0.9	1	1.1	1.2	1.8	1	1.1	1.1	1	1.2	1.1				S1		1.2	1.1	1	1	1.2	0.9	1	1.2	0.8	1.1	1.2	0.9
S2		0.9	0.9	0.9	1.1	1.3	1.8	1	0.9	1	1.1	0.9	1.4				S2		1.2	1.3	1.4	1.4	0.9	0.8	0.8	1.4	0.8	1.6	1.2	0.9
S3		1.1	1.1	1.2	1.1	1.3	1.8	0.9	1.3	1.1	1.1	1.1	1.2				S3		1	1.1	1	1.2	1.1	0.9	0.8	1.3	0.6	1.3	1.3	0.7
S4		1.2	1.1	1.3	1.3	1.2	1.6	0.8	1.1	1	0.8	0.9	1				S4		1.1	1.1	1.1	1.4	0.7	0.8	0.7	1.1	0.7	0.7	1.1	0.7
S5		1.3	1.2	1.3	1.3	1.2	1.6	0.9	1.1	1	1.1	1	1.7				S5		1	1.2	1.1	1.3	0.8	0.9	0.7	0.7	0.5	1	1	0.8
S6		1.3	1.3	1.2	1.2	1	1.7	1	0.9	0.9	0.7	0.6	0.7				S6		1.2	1.3	1	1.2	0.7	0.8	0.5	0.4	0.6	1.3	0.8	0.5
S1		1	1	1.6	1.6	1	1	1	1	1	0.9	1	1.2				S1		1	1.1	1.2	1.1	1.1	0.8	1	1	1.3	0.9	1.1	1
S2		1.3	1.1	1.8	1.9	1.2	1.1	0.9	0.9	1	1.1	1	1.1				S2		1.2	1.1	1.3	1.3	0.9	1	1	1.2	1.4	1	0.9	1.3
S3		1.6	1.9	1.9	1.8	1.6	4.3	1	1.1	1.2	1.3	1	1.4				S3		1.4	1.2	1.2	1.2	1.5	1.2	1.2	1.3	1.4	0.9	1.2	1.5
S4		4.9	4.4	4.3	3.5	2.4	6.2	1.4	1.5	1	1.2	1.2	1.4				S4		1.3	1.1	1.3	1.3	1.7	1.6	1.8	1.6	1.2	1.1	2.2	1.8
S5		4.4	4.9	4.8	4.9	3.6	7.1	1.7	2.3	1.1	1.5	1.2	1				S5		2	1.6	2.1	1.7	2.6	2.5	2.1	1.2	1.2	0.9	1.8	1.2
S6		7.1	7.4	11.2	5.2	4.7	7.6	1.9	2.1	1	1.1	0.9	0.5				S6		2.9	2.4	2	2.9	3	4	1	0.6	1.4	1.2	1.2	1.1

## Sheet: Figure 6 
	Figure 6A
	Control			1.25μM			2.5μM			5μM			7.5μM			10μM
0	1	1	1	1	1	1	1	1	1	1	1	1	1	1	1	1	1	1
0.25	1.1	1.2	1.1	1.4	1.2	1	0.6	1.1	1.2	1.2	1.2	0.5	0.9	1	0.6	0.7	0.8	0.8
0.5	1.3	1.4	1.4	1.5	1.4	1.2	0.7	1.4	1.3	1.4	1.3	0.6	1.1	1.2	0.7	0.75	0.85	0.8
0.75	1.7	1.9	1.7	1.8	1.8	1.2	0.8	1.6	1.6	1.5	1.5	0.6	1.2	1.3	0.8	0.78	0.86	0.85
1	2	2.2	2.1	2.1	2.1	1.5	0.9	1.8	1.7	1.6	1.6	0.7	1.3	1.4	1	0.81	0.88	0.87
1.25	2.3	2.4	2.6	2.6	2.4	1.9	1	2.1	2	1.8	1.8	0.8	1.4	1.5	1.1	0.85	0.89	0.9
1.5	2.7	3.1	3	3.1	3.1	2.2	1.2	2.4	2.2	2	2.2	1	1.6	1.8	1.2	0.88	0.9	0.91
1.75	3.2	3.7	3.8	3.9	3.4	2.4	1.5	2.7	2.7	2.2	2.3	1.2	1.7	1.9	1.3	0.9	0.93	0.92
2	4	4.3	4.8	4.1	3.8	2.9	1.7	3.2	2.9	2.4	2.6	1.3	1.9	2.2	1.4	0.9	0.95	0.95
2.25	4.7	5.2	5.8	5	4.9	3.5	1.9	3.6	3.4	2.7	2.9	1.5	2.1	2.3	1.5	1	0.97	0.98
2.5	5.5	6.2	6.7	5.9	5.5	4.1	2.2	4.1	4	2.8	3.4	1.7	2.3	2.5	1.7	1	0.99	1
2.75	6.6	7.4	8	6.7	6.4	4.6	2.6	4.7	4.5	3.5	3.6	1.9	2.6	2.6	1.8	1.2	1	1.05
3	8.1	8.6	9.7	8.4	7.4	5.8	2.7	5.4	4.9	3.8	4	2.1	2.7	2.8	1.9	1.1	1	1.07
3.25	9.7	9.9	11.2	9.6	8.6	6.3	3	5.7	5.8	4.2	4.4	2.3	2.7	3.1	2	1.2	1	1.08
3.5	11.5	11.8	13.1	11.3	9.6	7.5	3.3	6.4	6.4	4.4	4.7	2.6	2.8	3.1	2	1.2	1.1	1.1
3.75	13.8	13.6	14.9	12.8	10.6	8.9	4.1	7.3	7.2	4.9	5.1	3	3.1	3.3	2.1	1	1.1	1.2
4	16.1	16.2	17.6	14.7	12.4	11.2	4.9	8.4	8.1	5.5	5.5	2.9	3.2	2.9	2.4	1.2	1	1.3
	Figure 6B
Control			2.5µM			5µM			10µM
4.22	4.52	5.31	4.13	5.32	3.38	4.28	10.7	6.09	9.5	15.37	13.46
	Figure 6C
Control			2.5µM			5µM			10µM
12.4088	15.5844	18.9508	80	84.7059	85.8696	88.2353	84.2105	85.0575	88.8889	87.5	93.1034
	Figure 6D
	Control			2.5µM			5µM			10µM
pulse 8h	50	59.0909	57.1429	14	20	26.7857	28.5714	16.9811	19.2982	19.3548	6.25	5.88235
pulse 24h	94.4444	82.7586	91.6667	64.2857	59.4595	65	39.3939	42.1053	48.1481	30.7692	23.0769	25
	Figure 6E
	G2			S			G1
Control	18.7	21.9	22.2	22.1	16	19.5	59.3	62	58.3
2.5µM	39.1	26.8	29	11	10.7	12.4	49.9	62.5	58.5
5µM	41.8	31.6	35.8	12.2	14.4	11.6	46	54	52.6
10µM	53.5	48.9	43.9	10.2	9.9	10.8	36.3	41.3	45.3
	Figure 6F
	PARPi 3d				PARPi 6d
p21	2.61	2.11	2.00564	1.39077	1.95	3.44	2.05714	1.8689
CHK2	1.99	1.89	1.96938	1.37461	2.17	3.03	3.22192	2.27306
IL-6		29.28	21.6291	13.2273	58.77	53.5545	36.7725
IL-8		7.92	9.20152	8.57471	39.54	36.9307	34.6998
BCL-XL	0.55	0.98	0.895106	1.04891	2.25	1.73	1.88186	1.23942
	Figure 6H
	Control			Olaparib			ABT-263			Combo
0	1	1	1	1	1	1	1	1	1	1	1	1
0.25	1.08	1.16	1.23	1.13	1.17	1.36	1.07	1.25	1.04	1.06	1.13	0.98
0.5	1.42	1.42	1.49	1.23	1.54	1.52	1.42	1.46	1.21	1.19	1.28	1.27
0.75	1.72	1.78	1.72	1.38	1.81	1.82	1.49	1.59	1.53	1.51	1.43	1.47
1	2.01	2.1	2.21	1.64	1.99	1.98	1.8	1.87	1.72	1.68	1.8	1.43
1.25	2.69	2.44	2.48	1.82	2.36	2.25	2.14	2.38	2.15	1.84	2.02	1.61
1.5	3.21	2.79	3.23	2.15	2.7	2.63	2.61	2.8	2.29	2	2.26	1.76
1.75	3.87	3.46	3.68	2.56	2.97	3.07	2.73	3.09	2.71	2.12	2.54	2.02
2	4.8	4.04	4.23	3.1	3.49	3.4	3.36	3.76	3.06	2.47	2.91	2.14
2.25	5.48	4.84	5.31	3.51	3.84	4	3.78	4.16	3.61	2.68	2.7	2.16
2.5	6.31	5.8	5.65	4.21	4.36	4.54	4.65	4.78	4.23	2.66	2.91	2.45
2.75	7.67	6.49	6.73	4.49	5.29	5.07	5.35	5.64	4.81	3.17	3.09	2.37
3	9.24	7.57	8.05	5.05	5.38	5.68	6.02	6.48	5.63	3.23	3.22	2.33
3.25	11.13	8.69	9.71	5.46	6.28	6.67	7.01	7.61	6.3	3.19	3.04	2.88
3.5	12.73	10.43	12.09	6.26	7.13	7.46	8.18	9.08	7.36	3.52	2.93	2.69
3.75	15.06	11.43	14.07	7.21	7.8	8.33	9.67	10.46	8.66	3.82	3.2	2.78
4	16.52	13.65	15.8	8.38	8.88	9	10.73	11.63	9.95	4.39	3.28	2.61
	Figure 6J
		ABT-263									A-115									PPL
		2.5μM	5μM	10μM	2.5μM	5μM	10μM				2.5μM	5μM	10μM	2.5μM	5μM	10μM				2.5μM	5μM	10μM	2.5μM	5μM	10μM
	S1	8	4	2	13	14	13			S1	21	27	19	34	27	14			S1	7	8	3	10	8	3
	S2	8	20	20	18	24	16			S2	17	23	18	31	25	13			S2	11	13	9	13	11	5
	S3	8	17	19	23	25	17			S3	23	25	22	33	25	13			S3	15	17	11	20	14	6
	S4	16	21	21	29	26	17			S4	25	27	22	32	24	12			S4	16	16	10	24	16	7
	S5	18	24	24	31	25	16			S5	21	23	17	32	23	12			S5	13	13	6	24	16	8
	S6	23	27	27	33	26	17			S6	19	17	14	31	21	11			S6	-6	-7	-8	27	14	6
	Figure 6K
		ABT-263
		2.5μM			5μM			10μM			2.5μM			5μM			10μM
S1		1.12	1.2	1.2	1.25	1.03	1.04	1.19	1.05	0.96	1.24	1.54	1.43	2.07	1.79	1.73	2.87	2.76	2.91
S2		1.14	1.32	1.06	2.35	2.15	1.17	1.76	1.85	2.31	1.6	1.92	1.5	6.62	6.74	3.07	5.22	5.9	8.02
S3		1.33	1.13	1.05	1.75	1.4	1.51	1.79	1.76	1.84	2.28	1.99	1.78	7.26	5.85	5.4	8.53	8.28	8.54
S4		1.32	1.52	1.37	1.96	1.9	1.58	2.01	2.04	2.06	2.57	3.41	2.92	14.54	11	7.26	11.77	17.15	13.13
S5		1.6	1.39	1.55	2.45	2.64	1.72	2.41	2.45	3.35	4.4	3.34	3.81	15.9	12.92	11.48	9.85	25.68	18.84
S6		1.45	1.92	1.96	2.81	2.53	2.18	3.01	2.61	4.34	4.05	5.94	4.84	19.44	29.5	29.72	20.48	29.26	20.51
		A-115
		2.5μM			5μM			10μM			2.5μM			5μM			10μM
S1		1.43	1.47	1.27	1.68	1.91	1.68	1.59	1.6	1.6	3.21	3.71	2.6	7.25	8.89	6.95	12.82	10.82	7.73
S2		1.34	1.45	1.3	1.83	1.65	1.62	1.78	1.56	1.81	3.68	4.37	3.62	12.09	7.83	10.59	10.63	12.22	17.66
S3		1.56	1.62	1.61	1.91	1.73	1.84	1.96	2.01	2.06	4.68	6.02	5.91	11.78	11.61	12	14.67	14.11	16.05
S4		1.64	1.73	1.5	1.93	2.01	1.79	2.1	1.89	1.94	5.02	7.4	4.88	18.95	13.78	11.45	18.18	10.81	16.21
S5		1.44	1.76	1.61	1.7	1.78	2.13	1.87	1.72	1.72	5.23	8.96	5.52	14.54	13.15	15.12	22.33	12.25	14.74
S6		1.64	1.79	1.67	1.8	1.83	1.65	1.86	1.71	1.88	6.66	11.72	7.46	9.25	10.84	16.01	12.84	14.9	17.13
		PPL
		2.5μM			5μM			10μM			2.5μM			5μM			10μM
S1		1.05	1	0.99	0.98	1.08	0.95	1.06	0.99	0.98	0.91	1.03	1.08	1.07	1.03	1.14	1.13	1	1
S2		0.99	1.05	0.96	0.92	1.03	1.07	1.02	0.99	1.02	1.18	1.23	1.18	1.33	1.44	1.43	1.23	1.17	1.37
S3		1.11	1.11	1.09	1.24	1.18	1.21	1.17	1.18	1.06	1.62	1.7	1.69	2.08	1.74	1.93	1.6	1.63	1.49
S4		1.22	1.25	1.22	1.4	1.26	1.26	1.26	1.09	1.24	1.53	1.92	1.5	1.97	1.79	1.71	1.5	1.33	1.45
S5		1.43	1.38	1.26	1.36	1.53	1.43	1.19	1.33	1.16	1.51	1.73	1.83	1.89	2.02	1.86	1.46	1.64	1.82
S6		2.42	2.15	2.35	2.26	2.11	2.04	1.79	1.63	2.11	3.1	2.98	3.23	2.87	2.4	2.73	1.82	2.19	1.73

## Sheet: Figure 7 
	Figure 7B - OV4453
	Control																		Olaparib																		ABT-263
0	1	1	1	1	1			1	1		1	1								1	1	1	1	1	1	1	1	1	1		1		1	1	1	1	1	1	1		1	1	1	1		1	1	1	1
3	1.04	1.21	0.86	1.03	1.01		1.98	1.63	1		1.11	1.27										1.04	1.18		1.01		1.01	1.06	0.99		1.1		0.99	1.24		0.99	0.99	1.21	1.01		1.16	1.2	1.15	1.07		1.01	1.18	1.13	1.03
7	1.29	1.62	1.09	1.28	1.29		2.32	1.95	1.46		1.29	1.62								1.1	1.22	1.38	1.29	1.08	1.28	0.97	1.07	1.13	1.48		1.58		1.26	1.68	1.08	1.39	1.2	1.22	1.16		1.39	1.32	1.25	1.16		1.15	1.17	1.26	1.43
10	1.29	1.6	1.28	1.43	1.34		2.49	2.02	1.39		1.46	1.61								1.17	1.58	1.47	1.01	1.39	1.34	1.14	1.31	1.23	1.54		1.73		1.26	1.71	1.1	1.18	1.27	1.44	1.11		1.42	1.33	1.26	1.4		1.26	1.28	1.21	1.16
14	1.59	1.87	1.38	1.92	1.47		3.17	2.58	1.87		2.08	1.59								1.28	1.62	1.72	1.15	1.6	1.34	0.96	1.44	1.26	2.06		1.82		1.24	1.68	1.24	1.62	1.38	1.3	1.16		1.55	1.23	1.29	1.26		1.35		1.59	1.31
18					1.67		3.42	2.37	1.44		2.03	1.97									1.93	1.39	1.25	1.44	1.58						1.91		1.32	1.63	1.23	1.41	1.37	1.25			1.65	1.28	1.78	1.44			1.31	1.62	1.22
21					1.64		3.32	2.95	1.66		2.25	2.32									2.15	1.4	1.51	1.31	1.9						2.05		1.51	1.57	1.34	1.59	1.41	1.28			1.99	1.65	1.95	1.45			1.36	1.41	1.37
	Figure 7B - OV1946
	Control															Olaparib															ABT-263															Combo
0	1	1		1	1	1	1	1	1	1		1				1	1	1		1	1	1	1	1	1	1	1	1	1	1	1	1	1	1	1	1	1	1	1	1	1	1				1	1	1	1
3	1.15	1.23		1.17	1.03	1.04	1.24	1.2	1.31	1.02		1.3				1.21	1.27	1.16		1.07	1.19	1.14	1.07	0.95	0.91	0.99	0.94	1.09	1.08	0.92	1.2	1.28	1.26	1.06	1.14	1.58	1.09	1.14	1.37	1.2	1.28	1.15				1.19	1.08	1.14	0.92
7	1.21	1.42		1.13	1.15	1.05	1.07	1.14	1.36	1.37		1.47				1.14	1.4	1.21		1.15	1.37	1.15	1.03	0.99	1.15	0.98	0.82	0.94	1.23	0.92	1.15	1.34	1.16	1.16	1.22	1.66	1.16	1.26	1.53	1.3	1.31	1.14				1.47	1.11	0.97	0.91
10	1.2	1.55		1.15	1.19	1.02	1.31	1.32	1.42	1.25		1.6				1.14	1.11	1.49		1.19	1.35	1.24	1.1	1.1	1.2	1.07	0.83	1.03	1.31	1.12	1.23	1.26	1.2	1.17	1.38	1.88	1.28	1.49	1.84	1.35	1.31	1.07				1.19	1.07	1.14	0.85
14	1.54	2.14		1.54	1.36	1.23	1.71	1.7	1.45	1.36		2.22				1.37	1.38	1.29		1.33	1.31	1.34	1.48	1.22	1.53	1.22	0.94	1.33	1.52	1.13	1.34	1.81	1.41	1.18	1.81	2.5	1.59	1.51	1.82	1.54	1.64	1.41				1.42	1.01	1.16	0.84
17	1.57	2.24		1.52	1.63	1.36	1.66	1.87								1.38	1.47	1.46		1.39	1.46			1.33	1.84	1.32	1.06	1.39	1.65	1.05			1.28	1.67	1.77	2.37		1.94	2.06	1.62	1.89	1.57						1.16	1.02
21	1.53	2.39		1.8	1.73	1.61	1.9	2.24								1.55	1.79	1.65		1.5	1.26			1.65	2.03	1.55	1.13	1.55	1.83	1.46			1.29	1.61	2.18	2.46		1.84	2.43	1.66	1.82	1.57						1.46	1.06
	Figure 7B - MDA-MB-231
Days	Control																Olaparib																ABT-263																Combo
0	1	1	1	1	1	1	1	1	1	1	1	1	1	1	1	1	1	1	1	1	1	1	1	1	1	1	1	1	1	1	1	1	1	1	1	1	1	1	1	1	1	1	1	1	1	1	1	1	1
2	1.41506	1.87695	2.32469	1.4692	2.59089	2.64401	1.98786	2.38174	1.49645	2.29728	0.87081	3.11125	1.7392	2.07924	1.58621	1.27273	2.68069	0.582407	1.325	1.59495	1.45016	0.468865	0.896171	1.47492	0.750605	0.87346	1.10028	1.18756	0.828878	1.09474	0.953125	0.859702	1.14286	1.95635	2.48486	2.27848	1.54338	1.16501	1.25219	1.17463	1.78182	3.555	2.20536	1.32139	1.77819	2.1	0.783228	1.27527	1.48
4	2.63773	1.87326	2.73459	2.32187	2.24685	4.78255	3.49742	1.95339	1.95767	2.47279	0.933061	3.68254	2.39236	2.25074	2.82228	1.63986	5.35558	1.3051	1.29167	1.75968	1.51748	1.42094	1.56067	1.21436	1.05706	1.1761	1.69663	1.79258	0.869859	1.62171	0.978987	0.880597	1.7291	2.72607	1.53529	2.87208	2.19701	2.13537	1.71081	1.32256	1.65333	2.7746	3.36652	2.03307	1.64267	1.08267	1.19264	1.47806	1.42518
7	2.92969	4.8729	2.73504	2.9169	3.14414	4.95782	3.82401	3.71739	2.04906	5.01462	1.20339	4.71278	2.77278	2.90402	3.96935	3.52176	8.21668	1.51254	2.15873	2.7213	2.31568	1.18518	3.02294	3.00526	1.38887	1.45267	3.53672	2.3405	1.59555	3.27722	1.60096	1.52523	3.21878	3.17411	1.88424	4.84529	2.63807	2.48085	2.39603	2.78015	1.90013	4.33373	4.64963	3.56725	2.62792	3.17121	1.33196	2.40621	2.20417
9	3.30611	6.76302	6.58079	4.96726	3.86285	8.35918	7.65416	5.32304	2.45203	5.93407	2.01629	8.81573	4.39556	5.72302	5.70769	4.12241	6.27063	1.71063	1.64021	2.93124	2.87238	1.66209	3.24561	5.74327	2.08922	1.19804	6.86645	2.87682	2.43904	3.4386	2.67848	1.39819	3.32932	4.47083	9.09577	8.21107	3.7038	5.50532	3.25881	4.13811	3.03407	6.83631	7.11625	3.16049	2.25272	3.77	1.58151	3.59612	2.63185
11	4.22358	7.3191	7.28259	8.58518	9.61476	9.81071	8.14567	6.71478	2.70899	9.77201	2.12401	10.1609	4.77253	5.83869	5.23979	5.43457	11.5757	2.94857	3.28563	5.39926	3.78821	2.51662	5.72368	6.02405	3.55973	2.6793	7.7313	2.86364	3.9223	4.25309	4.01764	3.27332	5.38036	6.08829	12.9515	10.6918	5.02232	7.62098	5.02999	5.92407	4.13558	7.51961	9.23035	5.86195	6.29	4.52727	2.00074	5.31365	3.07306
12	5.73611	8.39084	7.36728	8.11252	10.9495	13.4463	8.36855	6.24	3.37449	9.94083	2.45579	9.28606	6.29444	6.81567	13.3687	5.58441	14.7066	3.42724	3.84497	5.72278	5.19869	3.31298	5.74494	7.20151	3.12783	2.73673	8.08394	4.25455	5.18478	4.49123	2.844	2.8209	5.41011	4.15848	12.1302	13.3112	6.43478	8.13191	5.08129	6.06384	8.13169	7.09385	11.7055	6.26455	6.64125	5.50885	1.70886	5.97514	3.0191
	Figure 7C
	OV4453			OV1946			Mda-MB-231
	Control	PARPi		Control	PARPi		Control	PARPi
	1.10405	3.60606		1.77596	3.41682		0.369815	0.785202
	1.58877	4.34851		2.23213	3.13868		0.555956	0.802984
	1.09922	3.99425		1.81052	3.53691		0.367591	0.657292
	2.30359	4.05682		0.335707	4.14228		0.381083	0.692308
							0.34107	1.31604
							0.406863	0.659857
							0.53336	0.659857
[truncated: 20 more columns]
